# Supplementary material for: Association of serum 25-hydroxyvitamin D levels with indicators of target organ damage in patients with diabetes: a cross-sectional study
Source: Front Endocrinol (Lausanne). 2026 Jun 29;17:1876261. doi: 10.3389/fendo.2026.1876261 (PMC13357216; doi:10.3389/fendo.2026.1876261)
Supplement: Supplementary file 3 [file SupplementaryFile2.xlsx]

## Sheet: Supplementary File 2  Variance 
Variable	GVIF	Df	VIF_adjusted	Model
25(OH)D	1.183	1	1.088	Peripheral nerve damage
Age	1.802	1	1.342	Peripheral nerve damage
Gender	1.539	1	1.241	Peripheral nerve damage
BMI	1.424	2	1.092	Peripheral nerve damage
Smoking history	1.405	1	1.185	Peripheral nerve damage
Alcohol consumption	1.293	1	1.137	Peripheral nerve damage
Diabetes type	1.093	1	1.045	Peripheral nerve damage
Diabetes duration	1.302	1	1.141	Peripheral nerve damage
Hypertension	1.268	1	1.126	Peripheral nerve damage
NAFLD	1.312	1	1.145	Peripheral nerve damage
25(OH)D	1.12	1	1.058	Carotid plaque
Age	1.701	1	1.304	Carotid plaque
Gender	1.451	1	1.204	Carotid plaque
BMI	1.304	2	1.069	Carotid plaque
Smoking history	1.311	1	1.145	Carotid plaque
Alcohol consumption	1.187	1	1.09	Carotid plaque
Diabetes type	1.055	1	1.027	Carotid plaque
Diabetes duration	1.361	1	1.167	Carotid plaque
Hypertension	1.204	1	1.097	Carotid plaque
NAFLD	1.25	1	1.118	Carotid plaque
25(OH)D	1.096	1	1.047	Cerebral infarction
Age	1.77	1	1.331	Cerebral infarction
Gender	1.703	1	1.305	Cerebral infarction
BMI	1.246	2	1.057	Cerebral infarction
Smoking history	1.658	1	1.287	Cerebral infarction
Alcohol consumption	1.337	1	1.156	Cerebral infarction
Diabetes type	1.166	1	1.08	Cerebral infarction
Diabetes duration	1.42	1	1.191	Cerebral infarction
Hypertension	1.221	1	1.105	Cerebral infarction
NAFLD	1.262	1	1.123	Cerebral infarction
25(OH)D	1.13	1	1.063	CHD
Age	1.755	1	1.325	CHD
Gender	1.71	1	1.308	CHD
BMI	1.296	2	1.067	CHD
Smoking history	1.516	1	1.231	CHD
Alcohol consumption	1.24	1	1.114	CHD
Diabetes type	1.082	1	1.04	CHD
Diabetes duration	1.368	1	1.17	CHD
Hypertension	1.239	1	1.113	CHD
NAFLD	1.319	1	1.148	CHD
25(OH)D	1.128	1	1.062	ln(mALB)
Age	1.749	1	1.322	ln(mALB)
Gender	1.516	1	1.231	ln(mALB)
BMI	1.36	2	1.08	ln(mALB)
Smoking history	1.381	1	1.175	ln(mALB)
Alcohol consumption	1.239	1	1.113	ln(mALB)
Diabetes type	1.089	1	1.044	ln(mALB)
Diabetes duration	1.37	1	1.171	ln(mALB)
Hypertension	1.219	1	1.104	ln(mALB)
NAFLD	1.286	1	1.134	ln(mALB)
