# Supplementary material for: Association of serum 25-hydroxyvitamin D levels with indicators of target organ damage in patients with diabetes: a cross-sectional study
Source: Front Endocrinol (Lausanne). 2026 Jun 29;17:1876261. doi: 10.3389/fendo.2026.1876261 (PMC13357216; doi:10.3389/fendo.2026.1876261)
Supplement: Supplementary file 4 [file SupplementaryFile3.xlsx]

## Sheet: Notes
Item	Description
Supplementary file title	Supplementary File 3. Full regression coefficients for all covariates in the multivariable models
Purpose	This file presents the complete regression estimates for all covariates included in the crude and multivariable models.
Logistic regression results	For binary outcomes, results are presented as odds ratios (ORs) with 95% confidence intervals and P values.
Linear regression results	For log-transformed urinary microalbumin, results are presented as β coefficients with 95% confidence intervals and P values.
Crude model	Unadjusted model.
Model 1	Adjusted for age, gender, and BMI.
Model 2	Further adjusted for smoking history, alcohol consumption, diabetes type, and diabetes duration.
Model 3	Further adjusted for hypertension and NAFLD.
Reference category	For categorical serum 25(OH)D analyses, the vitamin D sufficient group was used as the reference category.
Caution	For coronary heart disease and cerebral infarction, no events occurred in the vitamin D sufficient group; categorical logistic regression results should therefore be interpreted with caution.

## Sheet: All model coefficients
Outcome	Analysis	Regression_model	Adjustment_model	Term	Term_label	Estimate_type	Estimate_95CI	P_value	Estimate	Lower_95_CI	Upper_95_CI	P_value_numeric	N	Events	Converged	Note
log-transformed urinary microalbumin	Categorical serum 25(OH)D	Linear regression	Crude model	vitD_25OH_groupinsufficiency	Serum 25(OH)D group: insufficiency vs sufficient	β	-0.267 (-0.854, 0.32)	0.371	-0.267048	-0.853697	0.319602	0.371302	372
log-transformed urinary microalbumin	Categorical serum 25(OH)D	Linear regression	Crude model	vitD_25OH_groupdeficiency	Serum 25(OH)D group: deficiency vs sufficient	β	0.017 (-0.552, 0.586)	0.954	0.0167953	-0.552016	0.585606	0.95373	372
log-transformed urinary microalbumin	Categorical serum 25(OH)D	Linear regression	Model 1	vitD_25OH_groupinsufficiency	Serum 25(OH)D group: insufficiency vs sufficient	β	-0.168 (-0.751, 0.416)	0.573	-0.167513	-0.751238	0.416212	0.572878	372
log-transformed urinary microalbumin	Categorical serum 25(OH)D	Linear regression	Model 1	vitD_25OH_groupdeficiency	Serum 25(OH)D group: deficiency vs sufficient	β	0.232 (-0.347, 0.81)	0.432	0.23151	-0.346983	0.810003	0.431806	372
log-transformed urinary microalbumin	Categorical serum 25(OH)D	Linear regression	Model 1	Age	Age	β	0.012 (0, 0.023)	0.043	0.0115969	0.000349085	0.0228447	0.0433358	372
log-transformed urinary microalbumin	Categorical serum 25(OH)D	Linear regression	Model 1	Gendermale	Gender: male	β	0.611 (0.265, 0.957)	<0.001	0.610714	0.264814	0.956615	0.00057858	372
log-transformed urinary microalbumin	Categorical serum 25(OH)D	Linear regression	Model 1	BMI 24-27.9	BMI 24-27.9	β	0.005 (-0.294, 0.304)	0.973	0.00524124	-0.293803	0.304286	0.972525	372
log-transformed urinary microalbumin	Categorical serum 25(OH)D	Linear regression	Model 1	BMI >=28	BMI >=28	β	0.305 (-0.158, 0.768)	0.196	0.305116	-0.157782	0.768014	0.195728	372
log-transformed urinary microalbumin	Categorical serum 25(OH)D	Linear regression	Model 2	vitD_25OH_groupinsufficiency	Serum 25(OH)D group: insufficiency vs sufficient	β	-0.2 (-0.773, 0.374)	0.494	-0.199718	-0.773298	0.373862	0.493944	372
log-transformed urinary microalbumin	Categorical serum 25(OH)D	Linear regression	Model 2	vitD_25OH_groupdeficiency	Serum 25(OH)D group: deficiency vs sufficient	β	0.243 (-0.326, 0.812)	0.402	0.242925	-0.326197	0.812048	0.401796	372
log-transformed urinary microalbumin	Categorical serum 25(OH)D	Linear regression	Model 2	Age	Age	β	0.003 (-0.01, 0.015)	0.653	0.00282508	-0.00950272	0.0151529	0.652503	372
log-transformed urinary microalbumin	Categorical serum 25(OH)D	Linear regression	Model 2	Gendermale	Gender: male	β	0.749 (0.364, 1.134)	<0.001	0.749156	0.364463	1.13385	0.000151245	372
log-transformed urinary microalbumin	Categorical serum 25(OH)D	Linear regression	Model 2	BMI 24-27.9	BMI 24-27.9	β	-0.018 (-0.318, 0.283)	0.909	-0.0175168	-0.317632	0.282598	0.908682	372
log-transformed urinary microalbumin	Categorical serum 25(OH)D	Linear regression	Model 2	BMI >=28	BMI >=28	β	0.395 (-0.062, 0.853)	0.090	0.395131	-0.0622542	0.852516	0.0902013	372
log-transformed urinary microalbumin	Categorical serum 25(OH)D	Linear regression	Model 2	Smoking_new_newYes	Smoking history: Yes	β	-0.151 (-0.477, 0.174)	0.361	-0.151321	-0.476667	0.174025	0.360981	372
log-transformed urinary microalbumin	Categorical serum 25(OH)D	Linear regression	Model 2	Alcohol_new_newYes	Alcohol consumption: Yes	β	-0.11 (-0.447, 0.226)	0.521	-0.110048	-0.446546	0.22645	0.52054	372
log-transformed urinary microalbumin	Categorical serum 25(OH)D	Linear regression	Model 2	Diabetes_typeT2DM	Diabetes type: T2DM	β	0.599 (0.053, 1.146)	0.032	0.59914	0.0525788	1.1457	0.0317644	372
log-transformed urinary microalbumin	Categorical serum 25(OH)D	Linear regression	Model 2	Dibetes_year	Diabetes duration	β	0.042 (0.016, 0.068)	0.001	0.0422812	0.0163993	0.068163	0.00143361	372
log-transformed urinary microalbumin	Categorical serum 25(OH)D	Linear regression	Model 3	vitD_25OH_groupinsufficiency	Serum 25(OH)D group: insufficiency vs sufficient	β	-0.191 (-0.763, 0.381)	0.511	-0.191159	-0.763158	0.380839	0.511456	372
log-transformed urinary microalbumin	Categorical serum 25(OH)D	Linear regression	Model 3	vitD_25OH_groupdeficiency	Serum 25(OH)D group: deficiency vs sufficient	β	0.22 (-0.348, 0.789)	0.446	0.220318	-0.347942	0.788579	0.446285	372
log-transformed urinary microalbumin	Categorical serum 25(OH)D	Linear regression	Model 3	Age	Age	β	-0.002 (-0.016, 0.011)	0.719	-0.00242341	-0.0156671	0.0108203	0.719164	372
log-transformed urinary microalbumin	Categorical serum 25(OH)D	Linear regression	Model 3	Gendermale	Gender: male	β	0.707 (0.321, 1.093)	<0.001	0.706683	0.320768	1.0926	0.000361337	372
log-transformed urinary microalbumin	Categorical serum 25(OH)D	Linear regression	Model 3	BMI 24-27.9	BMI 24-27.9	β	-0.08 (-0.4, 0.241)	0.626	-0.0795012	-0.399621	0.240619	0.625565	372
log-transformed urinary microalbumin	Categorical serum 25(OH)D	Linear regression	Model 3	BMI >=28	BMI >=28	β	0.298 (-0.18, 0.777)	0.221	0.298463	-0.179951	0.776876	0.220673	372
log-transformed urinary microalbumin	Categorical serum 25(OH)D	Linear regression	Model 3	Smoking_new_newYes	Smoking history: Yes	β	-0.144 (-0.47, 0.181)	0.383	-0.144461	-0.469692	0.180771	0.382965	372
log-transformed urinary microalbumin	Categorical serum 25(OH)D	Linear regression	Model 3	Alcohol_new_newYes	Alcohol consumption: Yes	β	-0.125 (-0.461, 0.211)	0.465	-0.124905	-0.460842	0.211032	0.465133	372
log-transformed urinary microalbumin	Categorical serum 25(OH)D	Linear regression	Model 3	Diabetes_typeT2DM	Diabetes type: T2DM	β	0.553 (0.001, 1.104)	0.049	0.552939	0.00147829	1.1044	0.0493923	372
log-transformed urinary microalbumin	Categorical serum 25(OH)D	Linear regression	Model 3	Dibetes_year	Diabetes duration	β	0.043 (0.017, 0.07)	0.001	0.0434967	0.0173985	0.0695949	0.00114901	372
log-transformed urinary microalbumin	Categorical serum 25(OH)D	Linear regression	Model 3	HypertensionYes	Hypertension: Yes	β	0.335 (0.023, 0.648)	0.035	0.335496	0.0231582	0.647834	0.0353417	372
log-transformed urinary microalbumin	Categorical serum 25(OH)D	Linear regression	Model 3	NAFLDYes	NAFLD: Yes	β	0.015 (-0.313, 0.344)	0.927	0.0154045	-0.312918	0.343727	0.926535	372
log-transformed urinary microalbumin	Ordinal trend of serum 25(OH)D group	Linear regression	Crude model	vitD_25OH_group_num	Serum 25(OH)D group: _num vs sufficient	β	0.139 (-0.087, 0.364)	0.227	0.138577	-0.0868439	0.363999	0.227497	372
log-transformed urinary microalbumin	Ordinal trend of serum 25(OH)D group	Linear regression	Model 1	vitD_25OH_group_num	Serum 25(OH)D group: _num vs sufficient	β	0.25 (0.017, 0.483)	0.036	0.249861	0.016908	0.482813	0.0356064	372
log-transformed urinary microalbumin	Ordinal trend of serum 25(OH)D group	Linear regression	Model 1	Age	Age	β	0.012 (0, 0.023)	0.042	0.0116816	0.000413696	0.0229495	0.0422017	372
log-transformed urinary microalbumin	Ordinal trend of serum 25(OH)D group	Linear regression	Model 1	Gendermale	Gender: male	β	0.61 (0.264, 0.957)	<0.001	0.610129	0.263595	0.956663	0.000598962	372
log-transformed urinary microalbumin	Ordinal trend of serum 25(OH)D group	Linear regression	Model 1	BMI 24-27.9	BMI 24-27.9	β	0.009 (-0.29, 0.309)	0.953	0.00905364	-0.290499	0.308606	0.952639	372
log-transformed urinary microalbumin	Ordinal trend of serum 25(OH)D group	Linear regression	Model 1	BMI >=28	BMI >=28	β	0.293 (-0.17, 0.757)	0.214	0.293075	-0.170413	0.756563	0.2145	372
log-transformed urinary microalbumin	Ordinal trend of serum 25(OH)D group	Linear regression	Model 2	vitD_25OH_group_num	Serum 25(OH)D group: _num vs sufficient	β	0.272 (0.041, 0.502)	0.021	0.271736	0.0410081	0.502464	0.0211131	372
log-transformed urinary microalbumin	Ordinal trend of serum 25(OH)D group	Linear regression	Model 2	Age	Age	β	0.003 (-0.009, 0.015)	0.633	0.00300121	-0.00936084	0.0153633	0.633345	372
log-transformed urinary microalbumin	Ordinal trend of serum 25(OH)D group	Linear regression	Model 2	Gendermale	Gender: male	β	0.742 (0.356, 1.127)	<0.001	0.741532	0.355815	1.12725	0.000182917	372
log-transformed urinary microalbumin	Ordinal trend of serum 25(OH)D group	Linear regression	Model 2	BMI 24-27.9	BMI 24-27.9	β	-0.01 (-0.31, 0.291)	0.950	-0.00961566	-0.310473	0.291242	0.949919	372
log-transformed urinary microalbumin	Ordinal trend of serum 25(OH)D group	Linear regression	Model 2	BMI >=28	BMI >=28	β	0.381 (-0.077, 0.84)	0.103	0.381434	-0.0770245	0.839893	0.102678	372
log-transformed urinary microalbumin	Ordinal trend of serum 25(OH)D group	Linear regression	Model 2	Smoking_new_newYes	Smoking history: Yes	β	-0.134 (-0.459, 0.192)	0.420	-0.1336	-0.45929	0.19209	0.420376	372
log-transformed urinary microalbumin	Ordinal trend of serum 25(OH)D group	Linear regression	Model 2	Alcohol_new_newYes	Alcohol consumption: Yes	β	-0.119 (-0.456, 0.219)	0.490	-0.1186	-0.45594	0.21874	0.489768	372
log-transformed urinary microalbumin	Ordinal trend of serum 25(OH)D group	Linear regression	Model 2	Diabetes_typeT2DM	Diabetes type: T2DM	β	0.572 (0.025, 1.119)	0.041	0.572169	0.0248492	1.11949	0.0405163	372
log-transformed urinary microalbumin	Ordinal trend of serum 25(OH)D group	Linear regression	Model 2	Dibetes_year	Diabetes duration	β	0.042 (0.016, 0.068)	0.002	0.0419522	0.0159977	0.0679066	0.00160694	372
log-transformed urinary microalbumin	Ordinal trend of serum 25(OH)D group	Linear regression	Model 3	vitD_25OH_group_num	Serum 25(OH)D group: _num vs sufficient	β	0.25 (0.02, 0.481)	0.034	0.250449	0.0195298	0.481367	0.0336091	372
log-transformed urinary microalbumin	Ordinal trend of serum 25(OH)D group	Linear regression	Model 3	Age	Age	β	-0.002 (-0.016, 0.011)	0.713	-0.00248099	-0.0157566	0.0107946	0.713446	372
log-transformed urinary microalbumin	Ordinal trend of serum 25(OH)D group	Linear regression	Model 3	Gendermale	Gender: male	β	0.698 (0.311, 1.084)	<0.001	0.697595	0.310896	1.08429	0.00044011	372
log-transformed urinary microalbumin	Ordinal trend of serum 25(OH)D group	Linear regression	Model 3	BMI 24-27.9	BMI 24-27.9	β	-0.073 (-0.394, 0.247)	0.653	-0.0734191	-0.394233	0.247394	0.65294	372
log-transformed urinary microalbumin	Ordinal trend of serum 25(OH)D group	Linear regression	Model 3	BMI >=28	BMI >=28	β	0.283 (-0.196, 0.762)	0.246	0.28313	-0.196095	0.762355	0.246059	372
log-transformed urinary microalbumin	Ordinal trend of serum 25(OH)D group	Linear regression	Model 3	Smoking_new_newYes	Smoking history: Yes	β	-0.127 (-0.453, 0.198)	0.442	-0.127308	-0.452689	0.198072	0.442137	372
log-transformed urinary microalbumin	Ordinal trend of serum 25(OH)D group	Linear regression	Model 3	Alcohol_new_newYes	Alcohol consumption: Yes	β	-0.133 (-0.47, 0.203)	0.436	-0.133332	-0.469933	0.203269	0.4365	372
log-transformed urinary microalbumin	Ordinal trend of serum 25(OH)D group	Linear regression	Model 3	Diabetes_typeT2DM	Diabetes type: T2DM	β	0.527 (-0.025, 1.079)	0.061	0.526748	-0.0251709	1.07867	0.0613421	372
log-transformed urinary microalbumin	Ordinal trend of serum 25(OH)D group	Linear regression	Model 3	Dibetes_year	Diabetes duration	β	0.043 (0.017, 0.069)	0.001	0.0431919	0.017033	0.0693507	0.00127545	372
log-transformed urinary microalbumin	Ordinal trend of serum 25(OH)D group	Linear regression	Model 3	HypertensionYes	Hypertension: Yes	β	0.349 (0.037, 0.662)	0.029	0.349347	0.036686	0.662007	0.0286339	372
log-transformed urinary microalbumin	Ordinal trend of serum 25(OH)D group	Linear regression	Model 3	NAFLDYes	NAFLD: Yes	β	0.012 (-0.317, 0.341)	0.943	0.0120519	-0.317041	0.341145	0.942627	372
Peripheral nerve damage	Categorical serum 25(OH)D	Logistic regression	Crude model	vitD_25OH_groupinsufficiency	Serum 25(OH)D group: insufficiency vs sufficient	OR	0.548 (0.223, 1.295)	0.175	0.547945	0.223345	1.29478	0.175332	372	221	TRUE
Peripheral nerve damage	Categorical serum 25(OH)D	Logistic regression	Crude model	vitD_25OH_groupdeficiency	Serum 25(OH)D group: deficiency vs sufficient	OR	1.431 (0.595, 3.318)	0.408	1.43137	0.594656	3.31839	0.408441	372	221	TRUE
Peripheral nerve damage	Categorical serum 25(OH)D	Logistic regression	Model 1	vitD_25OH_groupinsufficiency	Serum 25(OH)D group: insufficiency vs sufficient	OR	0.665 (0.26, 1.644)	0.380	0.664527	0.260443	1.64372	0.380314	372	221	TRUE
Peripheral nerve damage	Categorical serum 25(OH)D	Logistic regression	Model 1	vitD_25OH_groupdeficiency	Serum 25(OH)D group: deficiency vs sufficient	OR	2.398 (0.934, 6.049)	0.064	2.398	0.933504	6.04899	0.0640714	372	221	TRUE
Peripheral nerve damage	Categorical serum 25(OH)D	Logistic regression	Model 1	Age	Age	OR	1.049 (1.029, 1.071)	<0.001	1.04889	1.02862	1.07075	2.99078e-06	372	221	TRUE
Peripheral nerve damage	Categorical serum 25(OH)D	Logistic regression	Model 1	Gendermale	Gender: male	OR	1.761 (0.998, 3.137)	0.052	1.76106	0.997896	3.13672	0.0520749	372	221	TRUE
Peripheral nerve damage	Categorical serum 25(OH)D	Logistic regression	Model 1	BMI 24-27.9	BMI 24-27.9	OR	0.68 (0.42, 1.098)	0.116	0.680482	0.420073	1.09806	0.115727	372	221	TRUE
Peripheral nerve damage	Categorical serum 25(OH)D	Logistic regression	Model 1	BMI >=28	BMI >=28	OR	1.195 (0.57, 2.556)	0.641	1.19489	0.569517	2.55608	0.640687	372	221	TRUE
Peripheral nerve damage	Categorical serum 25(OH)D	Logistic regression	Model 2	vitD_25OH_groupinsufficiency	Serum 25(OH)D group: insufficiency vs sufficient	OR	0.653 (0.248, 1.669)	0.377	0.653288	0.248253	1.66901	0.377086	372	221	TRUE
Peripheral nerve damage	Categorical serum 25(OH)D	Logistic regression	Model 2	vitD_25OH_groupdeficiency	Serum 25(OH)D group: deficiency vs sufficient	OR	2.365 (0.893, 6.161)	0.078	2.3647	0.893366	6.16098	0.0780062	372	221	TRUE
Peripheral nerve damage	Categorical serum 25(OH)D	Logistic regression	Model 2	Age	Age	OR	1.036 (1.014, 1.06)	0.002	1.0358	1.01358	1.05957	0.00184536	372	221	TRUE
Peripheral nerve damage	Categorical serum 25(OH)D	Logistic regression	Model 2	Gendermale	Gender: male	OR	1.312 (0.687, 2.527)	0.413	1.31164	0.687396	2.52693	0.41291	372	221	TRUE
Peripheral nerve damage	Categorical serum 25(OH)D	Logistic regression	Model 2	BMI 24-27.9	BMI 24-27.9	OR	0.733 (0.442, 1.211)	0.226	0.732675	0.442032	1.21145	0.225657	372	221	TRUE
Peripheral nerve damage	Categorical serum 25(OH)D	Logistic regression	Model 2	BMI >=28	BMI >=28	OR	1.402 (0.652, 3.081)	0.392	1.40207	0.651985	3.08128	0.391898	372	221	TRUE
Peripheral nerve damage	Categorical serum 25(OH)D	Logistic regression	Model 2	Smoking_new_newYes	Smoking history: Yes	OR	2.473 (1.431, 4.332)	0.001	2.4726	1.43134	4.33197	0.00132059	372	221	TRUE
Peripheral nerve damage	Categorical serum 25(OH)D	Logistic regression	Model 2	Alcohol_new_newYes	Alcohol consumption: Yes	OR	0.686 (0.387, 1.207)	0.193	0.685827	0.386858	1.20704	0.192725	372	221	TRUE
Peripheral nerve damage	Categorical serum 25(OH)D	Logistic regression	Model 2	Diabetes_typeT2DM	Diabetes type: T2DM	OR	1.22 (0.476, 3.045)	0.672	1.21958	0.476429	3.04451	0.672408	372	221	TRUE
Peripheral nerve damage	Categorical serum 25(OH)D	Logistic regression	Model 2	Dibetes_year	Diabetes duration	OR	1.069 (1.02, 1.123)	0.006	1.06885	1.02023	1.12298	0.00635864	372	221	TRUE
Peripheral nerve damage	Categorical serum 25(OH)D	Logistic regression	Model 3	vitD_25OH_groupinsufficiency	Serum 25(OH)D group: insufficiency vs sufficient	OR	0.636 (0.24, 1.639)	0.352	0.636106	0.239636	1.63889	0.35235	372	221	TRUE
Peripheral nerve damage	Categorical serum 25(OH)D	Logistic regression	Model 3	vitD_25OH_groupdeficiency	Serum 25(OH)D group: deficiency vs sufficient	OR	2.554 (0.955, 6.728)	0.058	2.55424	0.955485	6.72752	0.057504	372	221	TRUE
Peripheral nerve damage	Categorical serum 25(OH)D	Logistic regression	Model 3	Age	Age	OR	1.05 (1.025, 1.077)	<0.001	1.05012	1.02511	1.07729	0.000108291	372	221	TRUE
Peripheral nerve damage	Categorical serum 25(OH)D	Logistic regression	Model 3	Gendermale	Gender: male	OR	1.478 (0.763, 2.896)	0.250	1.4777	0.763286	2.8957	0.249833	372	221	TRUE
Peripheral nerve damage	Categorical serum 25(OH)D	Logistic regression	Model 3	BMI 24-27.9	BMI 24-27.9	OR	0.808 (0.466, 1.4)	0.447	0.80814	0.466046	1.39984	0.446685	372	221	TRUE
Peripheral nerve damage	Categorical serum 25(OH)D	Logistic regression	Model 3	BMI >=28	BMI >=28	OR	1.697 (0.754, 3.912)	0.206	1.69745	0.754044	3.9115	0.206232	372	221	TRUE
Peripheral nerve damage	Categorical serum 25(OH)D	Logistic regression	Model 3	Smoking_new_newYes	Smoking history: Yes	OR	2.544 (1.455, 4.516)	0.001	2.54379	1.45549	4.51631	0.00119693	372	221	TRUE
Peripheral nerve damage	Categorical serum 25(OH)D	Logistic regression	Model 3	Alcohol_new_newYes	Alcohol consumption: Yes	OR	0.683 (0.382, 1.212)	0.194	0.682532	0.3816	1.21211	0.193996	372	221	TRUE
Peripheral nerve damage	Categorical serum 25(OH)D	Logistic regression	Model 3	Diabetes_typeT2DM	Diabetes type: T2DM	OR	1.313 (0.5, 3.379)	0.573	1.31338	0.500174	3.37904	0.573052	372	221	TRUE
Peripheral nerve damage	Categorical serum 25(OH)D	Logistic regression	Model 3	Dibetes_year	Diabetes duration	OR	1.072 (1.021, 1.128)	0.007	1.0715	1.02089	1.12806	0.00653901	372	221	TRUE
Peripheral nerve damage	Categorical serum 25(OH)D	Logistic regression	Model 3	HypertensionYes	Hypertension: Yes	OR	0.456 (0.262, 0.78)	0.005	0.455598	0.262235	0.780252	0.00461645	372	221	TRUE
Peripheral nerve damage	Categorical serum 25(OH)D	Logistic regression	Model 3	NAFLDYes	NAFLD: Yes	OR	1.08 (0.611, 1.913)	0.792	1.07954	0.610606	1.91307	0.79226	372	221	TRUE
Peripheral nerve damage	Ordinal trend of serum 25(OH)D group	Logistic regression	Crude model	vitD_25OH_group_num	Serum 25(OH)D group: _num vs sufficient	OR	1.719 (1.23, 2.419)	0.002	1.71921	1.22997	2.41928	0.00164843	372	221	TRUE
Peripheral nerve damage	Ordinal trend of serum 25(OH)D group	Logistic regression	Model 1	vitD_25OH_group_num	Serum 25(OH)D group: _num vs sufficient	OR	2.284 (1.569, 3.371)	<0.001	2.28351	1.56881	3.37142	2.227e-05	372	221	TRUE
Peripheral nerve damage	Ordinal trend of serum 25(OH)D group	Logistic regression	Model 1	Age	Age	OR	1.048 (1.028, 1.069)	<0.001	1.04782	1.02785	1.06937	3.58723e-06	372	221	TRUE
Peripheral nerve damage	Ordinal trend of serum 25(OH)D group	Logistic regression	Model 1	Gendermale	Gender: male	OR	1.735 (0.989, 3.069)	0.056	1.73453	0.988702	3.06896	0.0559554	372	221	TRUE
Peripheral nerve damage	Ordinal trend of serum 25(OH)D group	Logistic regression	Model 1	BMI 24-27.9	BMI 24-27.9	OR	0.694 (0.431, 1.114)	0.131	0.694375	0.431292	1.11434	0.131413	372	221	TRUE
Peripheral nerve damage	Ordinal trend of serum 25(OH)D group	Logistic regression	Model 1	BMI >=28	BMI >=28	OR	1.147 (0.553, 2.425)	0.716	1.14658	0.552793	2.42463	0.71574	372	221	TRUE
Peripheral nerve damage	Ordinal trend of serum 25(OH)D group	Logistic regression	Model 2	vitD_25OH_group_num	Serum 25(OH)D group: _num vs sufficient	OR	2.273 (1.541, 3.402)	<0.001	2.27285	1.54053	3.40234	4.65919e-05	372	221	TRUE
Peripheral nerve damage	Ordinal trend of serum 25(OH)D group	Logistic regression	Model 2	Age	Age	OR	1.035 (1.013, 1.059)	0.002	1.03536	1.01335	1.0589	0.00190846	372	221	TRUE
Peripheral nerve damage	Ordinal trend of serum 25(OH)D group	Logistic regression	Model 2	Gendermale	Gender: male	OR	1.273 (0.672, 2.431)	0.461	1.27262	0.672398	2.43088	0.46106	372	221	TRUE
Peripheral nerve damage	Ordinal trend of serum 25(OH)D group	Logistic regression	Model 2	BMI 24-27.9	BMI 24-27.9	OR	0.755 (0.459, 1.241)	0.267	0.754943	0.458642	1.24081	0.267361	372	221	TRUE
Peripheral nerve damage	Ordinal trend of serum 25(OH)D group	Logistic regression	Model 2	BMI >=28	BMI >=28	OR	1.346 (0.634, 2.915)	0.443	1.34636	0.634447	2.91502	0.442808	372	221	TRUE
Peripheral nerve damage	Ordinal trend of serum 25(OH)D group	Logistic regression	Model 2	Smoking_new_newYes	Smoking history: Yes	OR	2.545 (1.484, 4.428)	<0.001	2.54488	1.48411	4.42843	0.00078951	372	221	TRUE
Peripheral nerve damage	Ordinal trend of serum 25(OH)D group	Logistic regression	Model 2	Alcohol_new_newYes	Alcohol consumption: Yes	OR	0.678 (0.385, 1.183)	0.173	0.677733	0.385483	1.18309	0.172815	372	221	TRUE
Peripheral nerve damage	Ordinal trend of serum 25(OH)D group	Logistic regression	Model 2	Diabetes_typeT2DM	Diabetes type: T2DM	OR	1.138 (0.449, 2.804)	0.780	1.13804	0.449188	2.80393	0.780177	372	221	TRUE
Peripheral nerve damage	Ordinal trend of serum 25(OH)D group	Logistic regression	Model 2	Dibetes_year	Diabetes duration	OR	1.066 (1.018, 1.12)	0.008	1.06592	1.01786	1.11952	0.00837599	372	221	TRUE
Peripheral nerve damage	Ordinal trend of serum 25(OH)D group	Logistic regression	Model 3	vitD_25OH_group_num	Serum 25(OH)D group: _num vs sufficient	OR	2.411 (1.623, 3.64)	<0.001	2.41146	1.6234	3.6401	1.83455e-05	372	221	TRUE
Peripheral nerve damage	Ordinal trend of serum 25(OH)D group	Logistic regression	Model 3	Age	Age	OR	1.048 (1.024, 1.075)	<0.001	1.04834	1.02373	1.07503	0.000147984	372	221	TRUE
Peripheral nerve damage	Ordinal trend of serum 25(OH)D group	Logistic regression	Model 3	Gendermale	Gender: male	OR	1.413 (0.738, 2.736)	0.301	1.41259	0.737562	2.73622	0.300514	372	221	TRUE
Peripheral nerve damage	Ordinal trend of serum 25(OH)D group	Logistic regression	Model 3	BMI 24-27.9	BMI 24-27.9	OR	0.837 (0.487, 1.44)	0.519	0.836978	0.486678	1.4395	0.519136	372	221	TRUE
Peripheral nerve damage	Ordinal trend of serum 25(OH)D group	Logistic regression	Model 3	BMI >=28	BMI >=28	OR	1.616 (0.726, 3.678)	0.245	1.61597	0.726093	3.67777	0.244687	372	221	TRUE
Peripheral nerve damage	Ordinal trend of serum 25(OH)D group	Logistic regression	Model 3	Smoking_new_newYes	Smoking history: Yes	OR	2.624 (1.514, 4.624)	<0.001	2.62427	1.51376	4.6238	0.000687308	372	221	TRUE
Peripheral nerve damage	Ordinal trend of serum 25(OH)D group	Logistic regression	Model 3	Alcohol_new_newYes	Alcohol consumption: Yes	OR	0.673 (0.379, 1.185)	0.172	0.673003	0.379339	1.18544	0.171993	372	221	TRUE
Peripheral nerve damage	Ordinal trend of serum 25(OH)D group	Logistic regression	Model 3	Diabetes_typeT2DM	Diabetes type: T2DM	OR	1.219 (0.471, 3.082)	0.677	1.21927	0.470928	3.08228	0.676666	372	221	TRUE
Peripheral nerve damage	Ordinal trend of serum 25(OH)D group	Logistic regression	Model 3	Dibetes_year	Diabetes duration	OR	1.069 (1.018, 1.125)	0.009	1.06856	1.01848	1.1247	0.00861242	372	221	TRUE
Peripheral nerve damage	Ordinal trend of serum 25(OH)D group	Logistic regression	Model 3	HypertensionYes	Hypertension: Yes	OR	0.485 (0.283, 0.823)	0.008	0.485205	0.282593	0.822656	0.00783938	372	221	TRUE
Peripheral nerve damage	Ordinal trend of serum 25(OH)D group	Logistic regression	Model 3	NAFLDYes	NAFLD: Yes	OR	1.056 (0.601, 1.856)	0.850	1.05554	0.601258	1.8556	0.850482	372	221	TRUE
Carotid plaque	Categorical serum 25(OH)D	Logistic regression	Crude model	vitD_25OH_groupinsufficiency	Serum 25(OH)D group: insufficiency vs sufficient	OR	1.143 (0.464, 2.716)	0.765	1.14286	0.464443	2.71565	0.764673	372	267	TRUE
Carotid plaque	Categorical serum 25(OH)D	Logistic regression	Crude model	vitD_25OH_groupdeficiency	Serum 25(OH)D group: deficiency vs sufficient	OR	2.435 (0.999, 5.729)	0.044	2.43478	0.999397	5.72923	0.0435439	372	267	TRUE
Carotid plaque	Categorical serum 25(OH)D	Logistic regression	Model 1	vitD_25OH_groupinsufficiency	Serum 25(OH)D group: insufficiency vs sufficient	OR	1.024 (0.411, 2.464)	0.958	1.02399	0.411066	2.46391	0.958221	372	267	TRUE
Carotid plaque	Categorical serum 25(OH)D	Logistic regression	Model 1	vitD_25OH_groupdeficiency	Serum 25(OH)D group: deficiency vs sufficient	OR	2.059 (0.82, 5.005)	0.114	2.05858	0.820145	5.0045	0.114198	372	267	TRUE
Carotid plaque	Categorical serum 25(OH)D	Logistic regression	Model 1	Age	Age	OR	1.001 (0.982, 1.021)	0.925	1.00093	0.981814	1.02069	0.925314	372	267	TRUE
Carotid plaque	Categorical serum 25(OH)D	Logistic regression	Model 1	Gendermale	Gender: male	OR	0.673 (0.356, 1.234)	0.210	0.673214	0.355948	1.23403	0.210211	372	267	TRUE
Carotid plaque	Categorical serum 25(OH)D	Logistic regression	Model 1	BMI 24-27.9	BMI 24-27.9	OR	1.147 (0.702, 1.881)	0.585	1.1469	0.701767	1.88065	0.585017	372	267	TRUE
Carotid plaque	Categorical serum 25(OH)D	Logistic regression	Model 1	BMI >=28	BMI >=28	OR	2.404 (1.029, 6.341)	0.055	2.4039	1.02935	6.34106	0.0554072	372	267	TRUE
Carotid plaque	Categorical serum 25(OH)D	Logistic regression	Model 2	vitD_25OH_groupinsufficiency	Serum 25(OH)D group: insufficiency vs sufficient	OR	1.023 (0.408, 2.476)	0.961	1.02252	0.407962	2.476	0.961023	372	267	TRUE
Carotid plaque	Categorical serum 25(OH)D	Logistic regression	Model 2	vitD_25OH_groupdeficiency	Serum 25(OH)D group: deficiency vs sufficient	OR	1.995 (0.789, 4.888)	0.134	1.99534	0.789186	4.88756	0.133932	372	267	TRUE
Carotid plaque	Categorical serum 25(OH)D	Logistic regression	Model 2	Age	Age	OR	1.003 (0.982, 1.026)	0.760	1.00341	0.981776	1.02583	0.760236	372	267	TRUE
Carotid plaque	Categorical serum 25(OH)D	Logistic regression	Model 2	Gendermale	Gender: male	OR	0.655 (0.324, 1.296)	0.230	0.655091	0.324308	1.29597	0.229609	372	267	TRUE
Carotid plaque	Categorical serum 25(OH)D	Logistic regression	Model 2	BMI 24-27.9	BMI 24-27.9	OR	1.203 (0.726, 2.001)	0.473	1.20345	0.726337	2.00132	0.472992	372	267	TRUE
Carotid plaque	Categorical serum 25(OH)D	Logistic regression	Model 2	BMI >=28	BMI >=28	OR	2.345 (0.989, 6.254)	0.067	2.34455	0.98868	6.25372	0.0666782	372	267	TRUE
Carotid plaque	Categorical serum 25(OH)D	Logistic regression	Model 2	Smoking_new_newYes	Smoking history: Yes	OR	0.833 (0.483, 1.431)	0.509	0.833152	0.483452	1.43096	0.508757	372	267	TRUE
Carotid plaque	Categorical serum 25(OH)D	Logistic regression	Model 2	Alcohol_new_newYes	Alcohol consumption: Yes	OR	1.443 (0.82, 2.584)	0.209	1.44325	0.819899	2.58399	0.208973	372	267	TRUE
Carotid plaque	Categorical serum 25(OH)D	Logistic regression	Model 2	Diabetes_typeT2DM	Diabetes type: T2DM	OR	0.347 (0.079, 1.077)	0.101	0.346843	0.0786522	1.07747	0.101132	372	267	TRUE
Carotid plaque	Categorical serum 25(OH)D	Logistic regression	Model 2	Dibetes_year	Diabetes duration	OR	0.997 (0.955, 1.043)	0.905	0.997307	0.954699	1.04332	0.904771	372	267	TRUE
Carotid plaque	Categorical serum 25(OH)D	Logistic regression	Model 3	vitD_25OH_groupinsufficiency	Serum 25(OH)D group: insufficiency vs sufficient	OR	1.033 (0.411, 2.51)	0.943	1.03333	0.411322	2.51013	0.94282	372	267	TRUE
Carotid plaque	Categorical serum 25(OH)D	Logistic regression	Model 3	vitD_25OH_groupdeficiency	Serum 25(OH)D group: deficiency vs sufficient	OR	1.991 (0.785, 4.9)	0.137	1.99105	0.784598	4.89987	0.13697	372	267	TRUE
Carotid plaque	Categorical serum 25(OH)D	Logistic regression	Model 3	Age	Age	OR	1 (0.976, 1.024)	0.970	0.999549	0.976281	1.02358	0.970111	372	267	TRUE
Carotid plaque	Categorical serum 25(OH)D	Logistic regression	Model 3	Gendermale	Gender: male	OR	0.628 (0.309, 1.249)	0.190	0.627505	0.308577	1.24923	0.189783	372	267	TRUE
Carotid plaque	Categorical serum 25(OH)D	Logistic regression	Model 3	BMI 24-27.9	BMI 24-27.9	OR	1.202 (0.7, 2.071)	0.505	1.20234	0.700109	2.07136	0.50454	372	267	TRUE
Carotid plaque	Categorical serum 25(OH)D	Logistic regression	Model 3	BMI >=28	BMI >=28	OR	2.33 (0.951, 6.373)	0.078	2.33019	0.95064	6.37334	0.0777917	372	267	TRUE
Carotid plaque	Categorical serum 25(OH)D	Logistic regression	Model 3	Smoking_new_newYes	Smoking history: Yes	OR	0.85 (0.492, 1.462)	0.557	0.849739	0.492345	1.46213	0.556788	372	267	TRUE
Carotid plaque	Categorical serum 25(OH)D	Logistic regression	Model 3	Alcohol_new_newYes	Alcohol consumption: Yes	OR	1.437 (0.816, 2.574)	0.214	1.43732	0.816273	2.57445	0.214408	372	267	TRUE
Carotid plaque	Categorical serum 25(OH)D	Logistic regression	Model 3	Diabetes_typeT2DM	Diabetes type: T2DM	OR	0.348 (0.078, 1.092)	0.104	0.347607	0.0783226	1.09191	0.10425	372	267	TRUE
Carotid plaque	Categorical serum 25(OH)D	Logistic regression	Model 3	Dibetes_year	Diabetes duration	OR	0.997 (0.954, 1.043)	0.881	0.996602	0.953538	1.0431	0.881257	372	267	TRUE
Carotid plaque	Categorical serum 25(OH)D	Logistic regression	Model 3	HypertensionYes	Hypertension: Yes	OR	1.266 (0.738, 2.197)	0.395	1.26628	0.738187	2.19663	0.394848	372	267	TRUE
Carotid plaque	Categorical serum 25(OH)D	Logistic regression	Model 3	NAFLDYes	NAFLD: Yes	OR	0.878 (0.498, 1.528)	0.647	0.877536	0.498476	1.52841	0.646843	372	267	TRUE
Carotid plaque	Ordinal trend of serum 25(OH)D group	Logistic regression	Crude model	vitD_25OH_group_num	Serum 25(OH)D group: _num vs sufficient	OR	1.779 (1.247, 2.546)	0.002	1.77911	1.24728	2.54623	0.00150445	372	267	TRUE
Carotid plaque	Ordinal trend of serum 25(OH)D group	Logistic regression	Model 1	vitD_25OH_group_num	Serum 25(OH)D group: _num vs sufficient	OR	1.653 (1.138, 2.41)	0.008	1.65294	1.13803	2.40983	0.00845377	372	267	TRUE
Carotid plaque	Ordinal trend of serum 25(OH)D group	Logistic regression	Model 1	Age	Age	OR	1.001 (0.982, 1.021)	0.910	1.00112	0.98209	1.02079	0.909764	372	267	TRUE
Carotid plaque	Ordinal trend of serum 25(OH)D group	Logistic regression	Model 1	Gendermale	Gender: male	OR	0.674 (0.357, 1.233)	0.210	0.673831	0.356906	1.2327	0.209886	372	267	TRUE
Carotid plaque	Ordinal trend of serum 25(OH)D group	Logistic regression	Model 1	BMI 24-27.9	BMI 24-27.9	OR	1.154 (0.707, 1.891)	0.568	1.15388	0.706506	1.89098	0.568014	372	267	TRUE
Carotid plaque	Ordinal trend of serum 25(OH)D group	Logistic regression	Model 1	BMI >=28	BMI >=28	OR	2.355 (1.011, 6.198)	0.061	2.35477	1.01092	6.19814	0.060704	372	267	TRUE
Carotid plaque	Ordinal trend of serum 25(OH)D group	Logistic regression	Model 2	vitD_25OH_group_num	Serum 25(OH)D group: _num vs sufficient	OR	1.615 (1.106, 2.366)	0.013	1.61483	1.10584	2.36605	0.013246	372	267	TRUE
Carotid plaque	Ordinal trend of serum 25(OH)D group	Logistic regression	Model 2	Age	Age	OR	1.004 (0.982, 1.026)	0.742	1.00367	0.982103	1.02601	0.742234	372	267	TRUE
Carotid plaque	Ordinal trend of serum 25(OH)D group	Logistic regression	Model 2	Gendermale	Gender: male	OR	0.65 (0.323, 1.284)	0.221	0.65047	0.322542	1.28446	0.220747	372	267	TRUE
Carotid plaque	Ordinal trend of serum 25(OH)D group	Logistic regression	Model 2	BMI 24-27.9	BMI 24-27.9	OR	1.218 (0.736, 2.025)	0.443	1.21841	0.735953	2.02492	0.443332	372	267	TRUE
Carotid plaque	Ordinal trend of serum 25(OH)D group	Logistic regression	Model 2	BMI >=28	BMI >=28	OR	2.307 (0.975, 6.142)	0.071	2.30672	0.974747	6.14242	0.0714464	372	267	TRUE
Carotid plaque	Ordinal trend of serum 25(OH)D group	Logistic regression	Model 2	Smoking_new_newYes	Smoking history: Yes	OR	0.848 (0.493, 1.455)	0.551	0.848409	0.493147	1.45523	0.550669	372	267	TRUE
Carotid plaque	Ordinal trend of serum 25(OH)D group	Logistic regression	Model 2	Alcohol_new_newYes	Alcohol consumption: Yes	OR	1.428 (0.812, 2.556)	0.222	1.42806	0.811502	2.55637	0.22221	372	267	TRUE
Carotid plaque	Ordinal trend of serum 25(OH)D group	Logistic regression	Model 2	Diabetes_typeT2DM	Diabetes type: T2DM	OR	0.334 (0.076, 1.035)	0.089	0.33382	0.0757199	1.03526	0.0891898	372	267	TRUE
Carotid plaque	Ordinal trend of serum 25(OH)D group	Logistic regression	Model 2	Dibetes_year	Diabetes duration	OR	0.997 (0.955, 1.043)	0.894	0.996996	0.954517	1.04289	0.893546	372	267	TRUE
Carotid plaque	Ordinal trend of serum 25(OH)D group	Logistic regression	Model 3	vitD_25OH_group_num	Serum 25(OH)D group: _num vs sufficient	OR	1.605 (1.096, 2.358)	0.015	1.60498	1.09615	2.3578	0.0151623	372	267	TRUE
Carotid plaque	Ordinal trend of serum 25(OH)D group	Logistic regression	Model 3	Age	Age	OR	1 (0.976, 1.024)	0.969	0.99954	0.976323	1.02351	0.96943	372	267	TRUE
Carotid plaque	Ordinal trend of serum 25(OH)D group	Logistic regression	Model 3	Gendermale	Gender: male	OR	0.622 (0.307, 1.236)	0.181	0.62234	0.306596	1.23641	0.180832	372	267	TRUE
Carotid plaque	Ordinal trend of serum 25(OH)D group	Logistic regression	Model 3	BMI 24-27.9	BMI 24-27.9	OR	1.215 (0.708, 2.093)	0.481	1.21492	0.70771	2.09254	0.480527	372	267	TRUE
Carotid plaque	Ordinal trend of serum 25(OH)D group	Logistic regression	Model 3	BMI >=28	BMI >=28	OR	2.284 (0.934, 6.236)	0.084	2.28421	0.934036	6.23646	0.0843642	372	267	TRUE
Carotid plaque	Ordinal trend of serum 25(OH)D group	Logistic regression	Model 3	Smoking_new_newYes	Smoking history: Yes	OR	0.865 (0.502, 1.487)	0.600	0.865217	0.502255	1.48653	0.600205	372	267	TRUE
Carotid plaque	Ordinal trend of serum 25(OH)D group	Logistic regression	Model 3	Alcohol_new_newYes	Alcohol consumption: Yes	OR	1.421 (0.808, 2.544)	0.229	1.4211	0.807509	2.54422	0.228677	372	267	TRUE
Carotid plaque	Ordinal trend of serum 25(OH)D group	Logistic regression	Model 3	Diabetes_typeT2DM	Diabetes type: T2DM	OR	0.335 (0.075, 1.049)	0.092	0.334618	0.0754326	1.04901	0.0920794	372	267	TRUE
Carotid plaque	Ordinal trend of serum 25(OH)D group	Logistic regression	Model 3	Dibetes_year	Diabetes duration	OR	0.996 (0.953, 1.043)	0.874	0.996405	0.953486	1.04273	0.874023	372	267	TRUE
Carotid plaque	Ordinal trend of serum 25(OH)D group	Logistic regression	Model 3	HypertensionYes	Hypertension: Yes	OR	1.285 (0.75, 2.227)	0.366	1.28474	0.749669	2.22715	0.365806	372	267	TRUE
Carotid plaque	Ordinal trend of serum 25(OH)D group	Logistic regression	Model 3	NAFLDYes	NAFLD: Yes	OR	0.877 (0.498, 1.527)	0.646	0.877185	0.498304	1.52727	0.645715	372	267	TRUE
Coronary heart disease	Categorical serum 25(OH)D	Logistic regression	Crude model	vitD_25OH_groupinsufficiency	Serum 25(OH)D group: insufficiency vs sufficient	OR	4219320.242 (0, Inf)	0.985	4.21932e+06	0	Inf	0.984618	372	40	TRUE	Interpret with caution because no events occurred in the vitamin D sufficient group; ordinary logistic regression may be affected by separation.
Coronary heart disease	Categorical serum 25(OH)D	Logistic regression	Crude model	vitD_25OH_groupdeficiency	Serum 25(OH)D group: deficiency vs sufficient	OR	6404595.421 (0, Inf)	0.984	6.4046e+06	0	Inf	0.984197	372	40	TRUE	Interpret with caution because no events occurred in the vitamin D sufficient group; ordinary logistic regression may be affected by separation.
Coronary heart disease	Categorical serum 25(OH)D	Logistic regression	Model 1	vitD_25OH_groupinsufficiency	Serum 25(OH)D group: insufficiency vs sufficient	OR	4825387.214 (0, Inf)	0.984	4.82539e+06	0	Inf	0.98432	372	40	TRUE	Interpret with caution because no events occurred in the vitamin D sufficient group; ordinary logistic regression may be affected by separation.
Coronary heart disease	Categorical serum 25(OH)D	Logistic regression	Model 1	vitD_25OH_groupdeficiency	Serum 25(OH)D group: deficiency vs sufficient	OR	7759232.04 (0, Inf)	0.984	7.75923e+06	0	Inf	0.983836	372	40	TRUE	Interpret with caution because no events occurred in the vitamin D sufficient group; ordinary logistic regression may be affected by separation.
Coronary heart disease	Categorical serum 25(OH)D	Logistic regression	Model 1	Age	Age	OR	1.019 (0.992, 1.047)	0.177	1.0188	0.991623	1.04672	0.176973	372	40	TRUE	Interpret with caution because no events occurred in the vitamin D sufficient group; ordinary logistic regression may be affected by separation.
Coronary heart disease	Categorical serum 25(OH)D	Logistic regression	Model 1	Gendermale	Gender: male	OR	0.968 (0.442, 2.119)	0.936	0.968195	0.442464	2.11859	0.935522	372	40	TRUE	Interpret with caution because no events occurred in the vitamin D sufficient group; ordinary logistic regression may be affected by separation.
Coronary heart disease	Categorical serum 25(OH)D	Logistic regression	Model 1	BMI 24-27.9	BMI 24-27.9	OR	0.77 (0.383, 1.547)	0.462	0.769625	0.382925	1.54684	0.462215	372	40	TRUE	Interpret with caution because no events occurred in the vitamin D sufficient group; ordinary logistic regression may be affected by separation.
Coronary heart disease	Categorical serum 25(OH)D	Logistic regression	Model 1	BMI >=28	BMI >=28	OR	0.165 (0.021, 1.28)	0.085	0.165088	0.0212955	1.27981	0.084734	372	40	TRUE	Interpret with caution because no events occurred in the vitamin D sufficient group; ordinary logistic regression may be affected by separation.
Coronary heart disease	Categorical serum 25(OH)D	Logistic regression	Model 2	vitD_25OH_groupinsufficiency	Serum 25(OH)D group: insufficiency vs sufficient	OR	4959926.24 (0, Inf)	0.984	4.95993e+06	0	Inf	0.984185	372	40	TRUE	Interpret with caution because no events occurred in the vitamin D sufficient group; ordinary logistic regression may be affected by separation.
Coronary heart disease	Categorical serum 25(OH)D	Logistic regression	Model 2	vitD_25OH_groupdeficiency	Serum 25(OH)D group: deficiency vs sufficient	OR	8028628.944 (0, Inf)	0.984	8.02863e+06	0	Inf	0.983691	372	40	TRUE	Interpret with caution because no events occurred in the vitamin D sufficient group; ordinary logistic regression may be affected by separation.
Coronary heart disease	Categorical serum 25(OH)D	Logistic regression	Model 2	Age	Age	OR	1.018 (0.987, 1.049)	0.256	1.01785	0.987252	1.04939	0.255963	372	40	TRUE	Interpret with caution because no events occurred in the vitamin D sufficient group; ordinary logistic regression may be affected by separation.
Coronary heart disease	Categorical serum 25(OH)D	Logistic regression	Model 2	Gendermale	Gender: male	OR	0.799 (0.316, 2.02)	0.635	0.798765	0.315827	2.02018	0.635062	372	40	TRUE	Interpret with caution because no events occurred in the vitamin D sufficient group; ordinary logistic regression may be affected by separation.
Coronary heart disease	Categorical serum 25(OH)D	Logistic regression	Model 2	BMI 24-27.9	BMI 24-27.9	OR	0.764 (0.374, 1.562)	0.461	0.764307	0.373968	1.56207	0.46112	372	40	TRUE	Interpret with caution because no events occurred in the vitamin D sufficient group; ordinary logistic regression may be affected by separation.
Coronary heart disease	Categorical serum 25(OH)D	Logistic regression	Model 2	BMI >=28	BMI >=28	OR	0.167 (0.021, 1.306)	0.088	0.167133	0.0213897	1.30593	0.0881004	372	40	TRUE	Interpret with caution because no events occurred in the vitamin D sufficient group; ordinary logistic regression may be affected by separation.
Coronary heart disease	Categorical serum 25(OH)D	Logistic regression	Model 2	Smoking_new_newYes	Smoking history: Yes	OR	1.526 (0.665, 3.501)	0.319	1.52589	0.665049	3.50103	0.318613	372	40	TRUE	Interpret with caution because no events occurred in the vitamin D sufficient group; ordinary logistic regression may be affected by separation.
Coronary heart disease	Categorical serum 25(OH)D	Logistic regression	Model 2	Alcohol_new_newYes	Alcohol consumption: Yes	OR	0.893 (0.379, 2.103)	0.795	0.892512	0.378728	2.1033	0.794864	372	40	TRUE	Interpret with caution because no events occurred in the vitamin D sufficient group; ordinary logistic regression may be affected by separation.
Coronary heart disease	Categorical serum 25(OH)D	Logistic regression	Model 2	Diabetes_typeT2DM	Diabetes type: T2DM	OR	1.531 (0.329, 7.13)	0.588	1.53059	0.328551	7.13041	0.587693	372	40	TRUE	Interpret with caution because no events occurred in the vitamin D sufficient group; ordinary logistic regression may be affected by separation.
Coronary heart disease	Categorical serum 25(OH)D	Logistic regression	Model 2	Dibetes_year	Diabetes duration	OR	1 (0.943, 1.06)	0.992	0.999687	0.942515	1.06033	0.991682	372	40	TRUE	Interpret with caution because no events occurred in the vitamin D sufficient group; ordinary logistic regression may be affected by separation.
Coronary heart disease	Categorical serum 25(OH)D	Logistic regression	Model 3	vitD_25OH_groupinsufficiency	Serum 25(OH)D group: insufficiency vs sufficient	OR	5339406.263 (0, Inf)	0.984	5.33941e+06	0	Inf	0.983853	372	40	TRUE	Interpret with caution because no events occurred in the vitamin D sufficient group; ordinary logistic regression may be affected by separation.
Coronary heart disease	Categorical serum 25(OH)D	Logistic regression	Model 3	vitD_25OH_groupdeficiency	Serum 25(OH)D group: deficiency vs sufficient	OR	8742459.061 (0, Inf)	0.983	8.74246e+06	0	Inf	0.983339	372	40	TRUE	Interpret with caution because no events occurred in the vitamin D sufficient group; ordinary logistic regression may be affected by separation.
Coronary heart disease	Categorical serum 25(OH)D	Logistic regression	Model 3	Age	Age	OR	1.011 (0.978, 1.045)	0.516	1.01094	0.978273	1.0447	0.516217	372	40	TRUE	Interpret with caution because no events occurred in the vitamin D sufficient group; ordinary logistic regression may be affected by separation.
Coronary heart disease	Categorical serum 25(OH)D	Logistic regression	Model 3	Gendermale	Gender: male	OR	0.737 (0.287, 1.893)	0.526	0.736725	0.286675	1.89331	0.52578	372	40	TRUE	Interpret with caution because no events occurred in the vitamin D sufficient group; ordinary logistic regression may be affected by separation.
Coronary heart disease	Categorical serum 25(OH)D	Logistic regression	Model 3	BMI 24-27.9	BMI 24-27.9	OR	0.921 (0.425, 1.997)	0.835	0.92103	0.424806	1.9969	0.834957	372	40	TRUE	Interpret with caution because no events occurred in the vitamin D sufficient group; ordinary logistic regression may be affected by separation.
Coronary heart disease	Categorical serum 25(OH)D	Logistic regression	Model 3	BMI >=28	BMI >=28	OR	0.196 (0.024, 1.586)	0.127	0.196277	0.0242889	1.5861	0.12669	372	40	TRUE	Interpret with caution because no events occurred in the vitamin D sufficient group; ordinary logistic regression may be affected by separation.
Coronary heart disease	Categorical serum 25(OH)D	Logistic regression	Model 3	Smoking_new_newYes	Smoking history: Yes	OR	1.704 (0.732, 3.969)	0.217	1.70414	0.731672	3.96913	0.216563	372	40	TRUE	Interpret with caution because no events occurred in the vitamin D sufficient group; ordinary logistic regression may be affected by separation.
Coronary heart disease	Categorical serum 25(OH)D	Logistic regression	Model 3	Alcohol_new_newYes	Alcohol consumption: Yes	OR	0.897 (0.376, 2.138)	0.806	0.896665	0.376128	2.13759	0.805623	372	40	TRUE	Interpret with caution because no events occurred in the vitamin D sufficient group; ordinary logistic regression may be affected by separation.
Coronary heart disease	Categorical serum 25(OH)D	Logistic regression	Model 3	Diabetes_typeT2DM	Diabetes type: T2DM	OR	1.774 (0.369, 8.54)	0.475	1.77408	0.368549	8.53992	0.474602	372	40	TRUE	Interpret with caution because no events occurred in the vitamin D sufficient group; ordinary logistic regression may be affected by separation.
Coronary heart disease	Categorical serum 25(OH)D	Logistic regression	Model 3	Dibetes_year	Diabetes duration	OR	0.992 (0.933, 1.056)	0.809	0.992382	0.932625	1.05597	0.809308	372	40	TRUE	Interpret with caution because no events occurred in the vitamin D sufficient group; ordinary logistic regression may be affected by separation.
Coronary heart disease	Categorical serum 25(OH)D	Logistic regression	Model 3	HypertensionYes	Hypertension: Yes	OR	1.436 (0.667, 3.093)	0.355	1.43603	0.66677	3.09279	0.355222	372	40	TRUE	Interpret with caution because no events occurred in the vitamin D sufficient group; ordinary logistic regression may be affected by separation.
Coronary heart disease	Categorical serum 25(OH)D	Logistic regression	Model 3	NAFLDYes	NAFLD: Yes	OR	0.451 (0.208, 0.978)	0.044	0.451241	0.208147	0.978245	0.0438335	372	40	TRUE	Interpret with caution because no events occurred in the vitamin D sufficient group; ordinary logistic regression may be affected by separation.
Coronary heart disease	Ordinal trend of serum 25(OH)D group	Logistic regression	Crude model	vitD_25OH_group_num	Serum 25(OH)D group: _num vs sufficient	OR	1.932 (1.065, 3.823)	0.042	1.93201	1.06492	3.82328	0.0416469	372	40	TRUE
Coronary heart disease	Ordinal trend of serum 25(OH)D group	Logistic regression	Model 1	vitD_25OH_group_num	Serum 25(OH)D group: _num vs sufficient	OR	2.083 (1.122, 4.193)	0.028	2.08263	1.12249	4.19327	0.0277723	372	40	TRUE
Coronary heart disease	Ordinal trend of serum 25(OH)D group	Logistic regression	Model 1	Age	Age	OR	1.018 (0.991, 1.046)	0.186	1.01832	0.991121	1.04608	0.185674	372	40	TRUE
Coronary heart disease	Ordinal trend of serum 25(OH)D group	Logistic regression	Model 1	Gendermale	Gender: male	OR	0.963 (0.446, 2.16)	0.924	0.962611	0.446387	2.15992	0.924066	372	40	TRUE
Coronary heart disease	Ordinal trend of serum 25(OH)D group	Logistic regression	Model 1	BMI 24-27.9	BMI 24-27.9	OR	0.768 (0.376, 1.536)	0.459	0.767599	0.375859	1.53639	0.458645	372	40	TRUE
Coronary heart disease	Ordinal trend of serum 25(OH)D group	Logistic regression	Model 1	BMI >=28	BMI >=28	OR	0.167 (0.009, 0.856)	0.087	0.16722	0.00912671	0.855836	0.0872915	372	40	TRUE
Coronary heart disease	Ordinal trend of serum 25(OH)D group	Logistic regression	Model 2	vitD_25OH_group_num	Serum 25(OH)D group: _num vs sufficient	OR	2.114 (1.132, 4.281)	0.026	2.11388	1.13242	4.28088	0.0261032	372	40	TRUE
Coronary heart disease	Ordinal trend of serum 25(OH)D group	Logistic regression	Model 2	Age	Age	OR	1.017 (0.986, 1.048)	0.279	1.0169	0.986313	1.04828	0.279248	372	40	TRUE
Coronary heart disease	Ordinal trend of serum 25(OH)D group	Logistic regression	Model 2	Gendermale	Gender: male	OR	0.803 (0.314, 2.039)	0.644	0.803174	0.313656	2.03934	0.643628	372	40	TRUE
Coronary heart disease	Ordinal trend of serum 25(OH)D group	Logistic regression	Model 2	BMI 24-27.9	BMI 24-27.9	OR	0.755 (0.364, 1.536)	0.442	0.755	0.363522	1.53592	0.441828	372	40	TRUE
Coronary heart disease	Ordinal trend of serum 25(OH)D group	Logistic regression	Model 2	BMI >=28	BMI >=28	OR	0.169 (0.009, 0.875)	0.090	0.168943	0.00918013	0.875478	0.0904742	372	40	TRUE
Coronary heart disease	Ordinal trend of serum 25(OH)D group	Logistic regression	Model 2	Smoking_new_newYes	Smoking history: Yes	OR	1.486 (0.652, 3.467)	0.349	1.48586	0.651919	3.46701	0.349051	372	40	TRUE
Coronary heart disease	Ordinal trend of serum 25(OH)D group	Logistic regression	Model 2	Alcohol_new_newYes	Alcohol consumption: Yes	OR	0.9 (0.37, 2.086)	0.810	0.90021	0.369559	2.08614	0.81014	372	40	TRUE
Coronary heart disease	Ordinal trend of serum 25(OH)D group	Logistic regression	Model 2	Diabetes_typeT2DM	Diabetes type: T2DM	OR	1.595 (0.416, 10.536)	0.552	1.59454	0.416025	10.5361	0.551943	372	40	TRUE
Coronary heart disease	Ordinal trend of serum 25(OH)D group	Logistic regression	Model 2	Dibetes_year	Diabetes duration	OR	1.001 (0.941, 1.059)	0.981	1.00073	0.940933	1.05946	0.980669	372	40	TRUE
Coronary heart disease	Ordinal trend of serum 25(OH)D group	Logistic regression	Model 3	vitD_25OH_group_num	Serum 25(OH)D group: _num vs sufficient	OR	2.183 (1.159, 4.464)	0.022	2.1832	1.15888	4.46362	0.022129	372	40	TRUE
Coronary heart disease	Ordinal trend of serum 25(OH)D group	Logistic regression	Model 3	Age	Age	OR	1.01 (0.978, 1.044)	0.538	1.01036	0.977541	1.04413	0.538162	372	40	TRUE
Coronary heart disease	Ordinal trend of serum 25(OH)D group	Logistic regression	Model 3	Gendermale	Gender: male	OR	0.749 (0.288, 1.928)	0.548	0.749173	0.288313	1.92763	0.548227	372	40	TRUE
Coronary heart disease	Ordinal trend of serum 25(OH)D group	Logistic regression	Model 3	BMI 24-27.9	BMI 24-27.9	OR	0.924 (0.421, 2.013)	0.842	0.923945	0.420624	2.013	0.842085	372	40	TRUE
Coronary heart disease	Ordinal trend of serum 25(OH)D group	Logistic regression	Model 3	BMI >=28	BMI >=28	OR	0.201 (0.011, 1.098)	0.133	0.200876	0.010721	1.09833	0.133106	372	40	TRUE
Coronary heart disease	Ordinal trend of serum 25(OH)D group	Logistic regression	Model 3	Smoking_new_newYes	Smoking history: Yes	OR	1.654 (0.718, 3.908)	0.240	1.65415	0.718388	3.90801	0.240398	372	40	TRUE
Coronary heart disease	Ordinal trend of serum 25(OH)D group	Logistic regression	Model 3	Alcohol_new_newYes	Alcohol consumption: Yes	OR	0.906 (0.368, 2.12)	0.823	0.905948	0.368347	2.11976	0.823354	372	40	TRUE
Coronary heart disease	Ordinal trend of serum 25(OH)D group	Logistic regression	Model 3	Diabetes_typeT2DM	Diabetes type: T2DM	OR	1.867 (0.468, 12.599)	0.435	1.8673	0.46837	12.5994	0.435301	372	40	TRUE
Coronary heart disease	Ordinal trend of serum 25(OH)D group	Logistic regression	Model 3	Dibetes_year	Diabetes duration	OR	0.994 (0.932, 1.055)	0.850	0.994055	0.931607	1.05501	0.849965	372	40	TRUE
Coronary heart disease	Ordinal trend of serum 25(OH)D group	Logistic regression	Model 3	HypertensionYes	Hypertension: Yes	OR	1.382 (0.638, 2.966)	0.407	1.38189	0.63769	2.96579	0.406849	372	40	TRUE
Coronary heart disease	Ordinal trend of serum 25(OH)D group	Logistic regression	Model 3	NAFLDYes	NAFLD: Yes	OR	0.453 (0.206, 0.984)	0.046	0.453302	0.205965	0.984088	0.0461655	372	40	TRUE
Cerebral infarction	Categorical serum 25(OH)D	Logistic regression	Crude model	vitD_25OH_groupinsufficiency	Serum 25(OH)D group: insufficiency vs sufficient	OR	5463722.436 (0, Inf)	0.991	5.46372e+06	0	Inf	0.990512	372	30	TRUE	Interpret with caution because no events occurred in the vitamin D sufficient group; ordinary logistic regression may be affected by separation.
Cerebral infarction	Categorical serum 25(OH)D	Logistic regression	Crude model	vitD_25OH_groupdeficiency	Serum 25(OH)D group: deficiency vs sufficient	OR	14608268.408 (0, Inf)	0.990	1.46083e+07	0	Inf	0.98991	372	30	TRUE	Interpret with caution because no events occurred in the vitamin D sufficient group; ordinary logistic regression may be affected by separation.
Cerebral infarction	Categorical serum 25(OH)D	Logistic regression	Model 1	vitD_25OH_groupinsufficiency	Serum 25(OH)D group: insufficiency vs sufficient	OR	6435224.67 (0, Inf)	0.990	6.43522e+06	0	Inf	0.990196	372	30	TRUE	Interpret with caution because no events occurred in the vitamin D sufficient group; ordinary logistic regression may be affected by separation.
Cerebral infarction	Categorical serum 25(OH)D	Logistic regression	Model 1	vitD_25OH_groupdeficiency	Serum 25(OH)D group: deficiency vs sufficient	OR	18813530.548 (0, Inf)	0.990	1.88135e+07	0	Inf	0.989525	372	30	TRUE	Interpret with caution because no events occurred in the vitamin D sufficient group; ordinary logistic regression may be affected by separation.
Cerebral infarction	Categorical serum 25(OH)D	Logistic regression	Model 1	Age	Age	OR	1.043 (1.012, 1.075)	0.006	1.04328	1.01227	1.07523	0.00592129	372	30	TRUE	Interpret with caution because no events occurred in the vitamin D sufficient group; ordinary logistic regression may be affected by separation.
Cerebral infarction	Categorical serum 25(OH)D	Logistic regression	Model 1	Gendermale	Gender: male	OR	1.184 (0.491, 2.856)	0.707	1.18413	0.491015	2.85565	0.706695	372	30	TRUE	Interpret with caution because no events occurred in the vitamin D sufficient group; ordinary logistic regression may be affected by separation.
Cerebral infarction	Categorical serum 25(OH)D	Logistic regression	Model 1	BMI 24-27.9	BMI 24-27.9	OR	1.606 (0.718, 3.59)	0.248	1.606	0.718374	3.5904	0.248438	372	30	TRUE	Interpret with caution because no events occurred in the vitamin D sufficient group; ordinary logistic regression may be affected by separation.
Cerebral infarction	Categorical serum 25(OH)D	Logistic regression	Model 1	BMI >=28	BMI >=28	OR	0.355 (0.043, 2.92)	0.336	0.35517	0.0432012	2.91996	0.335525	372	30	TRUE	Interpret with caution because no events occurred in the vitamin D sufficient group; ordinary logistic regression may be affected by separation.
Cerebral infarction	Categorical serum 25(OH)D	Logistic regression	Model 2	vitD_25OH_groupinsufficiency	Serum 25(OH)D group: insufficiency vs sufficient	OR	6512947.607 (0, Inf)	0.990	6.51295e+06	0	Inf	0.990132	372	30	TRUE	Interpret with caution because no events occurred in the vitamin D sufficient group; ordinary logistic regression may be affected by separation.
Cerebral infarction	Categorical serum 25(OH)D	Logistic regression	Model 2	vitD_25OH_groupdeficiency	Serum 25(OH)D group: deficiency vs sufficient	OR	18711271.379 (0, Inf)	0.989	1.87113e+07	0	Inf	0.989468	372	30	TRUE	Interpret with caution because no events occurred in the vitamin D sufficient group; ordinary logistic regression may be affected by separation.
Cerebral infarction	Categorical serum 25(OH)D	Logistic regression	Model 2	Age	Age	OR	1.039 (1.004, 1.075)	0.029	1.03867	1.00384	1.07471	0.0292579	372	30	TRUE	Interpret with caution because no events occurred in the vitamin D sufficient group; ordinary logistic regression may be affected by separation.
Cerebral infarction	Categorical serum 25(OH)D	Logistic regression	Model 2	Gendermale	Gender: male	OR	0.993 (0.353, 2.793)	0.989	0.99284	0.352955	2.79279	0.989135	372	30	TRUE	Interpret with caution because no events occurred in the vitamin D sufficient group; ordinary logistic regression may be affected by separation.
Cerebral infarction	Categorical serum 25(OH)D	Logistic regression	Model 2	BMI 24-27.9	BMI 24-27.9	OR	1.686 (0.741, 3.84)	0.213	1.68634	0.740586	3.83985	0.213256	372	30	TRUE	Interpret with caution because no events occurred in the vitamin D sufficient group; ordinary logistic regression may be affected by separation.
Cerebral infarction	Categorical serum 25(OH)D	Logistic regression	Model 2	BMI >=28	BMI >=28	OR	0.37 (0.044, 3.084)	0.358	0.370059	0.0444074	3.08381	0.358128	372	30	TRUE	Interpret with caution because no events occurred in the vitamin D sufficient group; ordinary logistic regression may be affected by separation.
Cerebral infarction	Categorical serum 25(OH)D	Logistic regression	Model 2	Smoking_new_newYes	Smoking history: Yes	OR	1.316 (0.502, 3.444)	0.576	1.31559	0.502478	3.44447	0.576477	372	30	TRUE	Interpret with caution because no events occurred in the vitamin D sufficient group; ordinary logistic regression may be affected by separation.
Cerebral infarction	Categorical serum 25(OH)D	Logistic regression	Model 2	Alcohol_new_newYes	Alcohol consumption: Yes	OR	1.112 (0.416, 2.974)	0.833	1.11166	0.415577	2.97365	0.833004	372	30	TRUE	Interpret with caution because no events occurred in the vitamin D sufficient group; ordinary logistic regression may be affected by separation.
Cerebral infarction	Categorical serum 25(OH)D	Logistic regression	Model 2	Diabetes_typeT2DM	Diabetes type: T2DM	OR	0.914 (0.187, 4.464)	0.911	0.913861	0.187104	4.46352	0.911367	372	30	TRUE	Interpret with caution because no events occurred in the vitamin D sufficient group; ordinary logistic regression may be affected by separation.
Cerebral infarction	Categorical serum 25(OH)D	Logistic regression	Model 2	Dibetes_year	Diabetes duration	OR	1.02 (0.955, 1.089)	0.560	1.01979	0.954716	1.08929	0.560274	372	30	TRUE	Interpret with caution because no events occurred in the vitamin D sufficient group; ordinary logistic regression may be affected by separation.
Cerebral infarction	Categorical serum 25(OH)D	Logistic regression	Model 3	vitD_25OH_groupinsufficiency	Serum 25(OH)D group: insufficiency vs sufficient	OR	6568837.736 (0, Inf)	0.990	6.56884e+06	0	Inf	0.98988	372	30	TRUE	Interpret with caution because no events occurred in the vitamin D sufficient group; ordinary logistic regression may be affected by separation.
Cerebral infarction	Categorical serum 25(OH)D	Logistic regression	Model 3	vitD_25OH_groupdeficiency	Serum 25(OH)D group: deficiency vs sufficient	OR	17160941.222 (0, Inf)	0.989	1.71609e+07	0	Inf	0.98926	372	30	TRUE	Interpret with caution because no events occurred in the vitamin D sufficient group; ordinary logistic regression may be affected by separation.
Cerebral infarction	Categorical serum 25(OH)D	Logistic regression	Model 3	Age	Age	OR	1.023 (0.985, 1.062)	0.234	1.0229	0.985464	1.06176	0.233941	372	30	TRUE	Interpret with caution because no events occurred in the vitamin D sufficient group; ordinary logistic regression may be affected by separation.
Cerebral infarction	Categorical serum 25(OH)D	Logistic regression	Model 3	Gendermale	Gender: male	OR	0.878 (0.301, 2.566)	0.812	0.878257	0.300625	2.56577	0.812402	372	30	TRUE	Interpret with caution because no events occurred in the vitamin D sufficient group; ordinary logistic regression may be affected by separation.
Cerebral infarction	Categorical serum 25(OH)D	Logistic regression	Model 3	BMI 24-27.9	BMI 24-27.9	OR	1.291 (0.54, 3.086)	0.566	1.29101	0.540086	3.08601	0.565649	372	30	TRUE	Interpret with caution because no events occurred in the vitamin D sufficient group; ordinary logistic regression may be affected by separation.
Cerebral infarction	Categorical serum 25(OH)D	Logistic regression	Model 3	BMI >=28	BMI >=28	OR	0.228 (0.026, 1.987)	0.181	0.227854	0.0261264	1.98717	0.180732	372	30	TRUE	Interpret with caution because no events occurred in the vitamin D sufficient group; ordinary logistic regression may be affected by separation.
Cerebral infarction	Categorical serum 25(OH)D	Logistic regression	Model 3	Smoking_new_newYes	Smoking history: Yes	OR	1.332 (0.476, 3.732)	0.585	1.33243	0.475747	3.73174	0.584929	372	30	TRUE	Interpret with caution because no events occurred in the vitamin D sufficient group; ordinary logistic regression may be affected by separation.
Cerebral infarction	Categorical serum 25(OH)D	Logistic regression	Model 3	Alcohol_new_newYes	Alcohol consumption: Yes	OR	1.05 (0.376, 2.936)	0.926	1.05006	0.375518	2.93628	0.925819	372	30	TRUE	Interpret with caution because no events occurred in the vitamin D sufficient group; ordinary logistic regression may be affected by separation.
Cerebral infarction	Categorical serum 25(OH)D	Logistic regression	Model 3	Diabetes_typeT2DM	Diabetes type: T2DM	OR	0.563 (0.108, 2.947)	0.497	0.56339	0.107699	2.94719	0.496718	372	30	TRUE	Interpret with caution because no events occurred in the vitamin D sufficient group; ordinary logistic regression may be affected by separation.
Cerebral infarction	Categorical serum 25(OH)D	Logistic regression	Model 3	Dibetes_year	Diabetes duration	OR	1.032 (0.964, 1.106)	0.359	1.0325	0.964297	1.10552	0.359028	372	30	TRUE	Interpret with caution because no events occurred in the vitamin D sufficient group; ordinary logistic regression may be affected by separation.
Cerebral infarction	Categorical serum 25(OH)D	Logistic regression	Model 3	HypertensionYes	Hypertension: Yes	OR	3.002 (1.244, 7.242)	0.014	3.00189	1.24425	7.24238	0.0144334	372	30	TRUE	Interpret with caution because no events occurred in the vitamin D sufficient group; ordinary logistic regression may be affected by separation.
Cerebral infarction	Categorical serum 25(OH)D	Logistic regression	Model 3	NAFLDYes	NAFLD: Yes	OR	1.49 (0.559, 3.974)	0.425	1.49028	0.558913	3.97367	0.425262	372	30	TRUE	Interpret with caution because no events occurred in the vitamin D sufficient group; ordinary logistic regression may be affected by separation.
Cerebral infarction	Ordinal trend of serum 25(OH)D group	Logistic regression	Crude model	vitD_25OH_group_num	Serum 25(OH)D group: _num vs sufficient	OR	3.073 (1.411, 8.099)	0.010	3.07336	1.41075	8.0988	0.0104358	372	30	TRUE
Cerebral infarction	Ordinal trend of serum 25(OH)D group	Logistic regression	Model 1	vitD_25OH_group_num	Serum 25(OH)D group: _num vs sufficient	OR	3.409 (1.53, 9.131)	0.006	3.4095	1.52961	9.13091	0.00622395	372	30	TRUE
Cerebral infarction	Ordinal trend of serum 25(OH)D group	Logistic regression	Model 1	Age	Age	OR	1.043 (1.012, 1.076)	0.006	1.0431	1.01231	1.07565	0.00601149	372	30	TRUE
Cerebral infarction	Ordinal trend of serum 25(OH)D group	Logistic regression	Model 1	Gendermale	Gender: male	OR	1.177 (0.498, 2.945)	0.717	1.17706	0.498008	2.94472	0.717017	372	30	TRUE
Cerebral infarction	Ordinal trend of serum 25(OH)D group	Logistic regression	Model 1	BMI 24-27.9	BMI 24-27.9	OR	1.61 (0.722, 3.668)	0.246	1.61031	0.722427	3.66783	0.24643	372	30	TRUE
Cerebral infarction	Ordinal trend of serum 25(OH)D group	Logistic regression	Model 1	BMI >=28	BMI >=28	OR	0.358 (0.019, 2.008)	0.340	0.358093	0.0189799	2.00831	0.339734	372	30	TRUE
Cerebral infarction	Ordinal trend of serum 25(OH)D group	Logistic regression	Model 2	vitD_25OH_group_num	Serum 25(OH)D group: _num vs sufficient	OR	3.372 (1.508, 9.052)	0.007	3.37152	1.50774	9.05229	0.00689789	372	30	TRUE
Cerebral infarction	Ordinal trend of serum 25(OH)D group	Logistic regression	Model 2	Age	Age	OR	1.038 (1.004, 1.075)	0.030	1.03831	1.00381	1.07506	0.0302116	372	30	TRUE
Cerebral infarction	Ordinal trend of serum 25(OH)D group	Logistic regression	Model 2	Gendermale	Gender: male	OR	0.995 (0.349, 2.83)	0.992	0.994983	0.348881	2.8296	0.992404	372	30	TRUE
Cerebral infarction	Ordinal trend of serum 25(OH)D group	Logistic regression	Model 2	BMI 24-27.9	BMI 24-27.9	OR	1.685 (0.743, 3.911)	0.214	1.68546	0.743326	3.91078	0.214013	372	30	TRUE
Cerebral infarction	Ordinal trend of serum 25(OH)D group	Logistic regression	Model 2	BMI >=28	BMI >=28	OR	0.373 (0.02, 2.13)	0.363	0.373366	0.019632	2.13025	0.362746	372	30	TRUE
Cerebral infarction	Ordinal trend of serum 25(OH)D group	Logistic regression	Model 2	Smoking_new_newYes	Smoking history: Yes	OR	1.29 (0.493, 3.44)	0.604	1.28988	0.492516	3.43957	0.604015	372	30	TRUE
Cerebral infarction	Ordinal trend of serum 25(OH)D group	Logistic regression	Model 2	Alcohol_new_newYes	Alcohol consumption: Yes	OR	1.116 (0.402, 2.949)	0.826	1.11648	0.402031	2.94908	0.82645	372	30	TRUE
Cerebral infarction	Ordinal trend of serum 25(OH)D group	Logistic regression	Model 2	Diabetes_typeT2DM	Diabetes type: T2DM	OR	0.926 (0.226, 6.315)	0.924	0.926179	0.225666	6.3147	0.924494	372	30	TRUE
Cerebral infarction	Ordinal trend of serum 25(OH)D group	Logistic regression	Model 2	Dibetes_year	Diabetes duration	OR	1.02 (0.953, 1.088)	0.548	1.02035	0.952668	1.08806	0.548487	372	30	TRUE
Cerebral infarction	Ordinal trend of serum 25(OH)D group	Logistic regression	Model 3	vitD_25OH_group_num	Serum 25(OH)D group: _num vs sufficient	OR	3.133 (1.394, 8.446)	0.012	3.13348	1.39364	8.44613	0.0115206	372	30	TRUE
Cerebral infarction	Ordinal trend of serum 25(OH)D group	Logistic regression	Model 3	Age	Age	OR	1.023 (0.985, 1.062)	0.240	1.02255	0.985262	1.06185	0.239689	372	30	TRUE
Cerebral infarction	Ordinal trend of serum 25(OH)D group	Logistic regression	Model 3	Gendermale	Gender: male	OR	0.888 (0.299, 2.612)	0.828	0.888123	0.298868	2.61194	0.82833	372	30	TRUE
Cerebral infarction	Ordinal trend of serum 25(OH)D group	Logistic regression	Model 3	BMI 24-27.9	BMI 24-27.9	OR	1.29 (0.539, 3.137)	0.568	1.28979	0.539093	3.13727	0.56832	372	30	TRUE
Cerebral infarction	Ordinal trend of serum 25(OH)D group	Logistic regression	Model 3	BMI >=28	BMI >=28	OR	0.229 (0.012, 1.392)	0.183	0.22923	0.0117652	1.39245	0.182799	372	30	TRUE
Cerebral infarction	Ordinal trend of serum 25(OH)D group	Logistic regression	Model 3	Smoking_new_newYes	Smoking history: Yes	OR	1.286 (0.461, 3.659)	0.631	1.28587	0.460527	3.65922	0.631122	372	30	TRUE
Cerebral infarction	Ordinal trend of serum 25(OH)D group	Logistic regression	Model 3	Alcohol_new_newYes	Alcohol consumption: Yes	OR	1.047 (0.361, 2.891)	0.930	1.04693	0.361385	2.89064	0.930352	372	30	TRUE
Cerebral infarction	Ordinal trend of serum 25(OH)D group	Logistic regression	Model 3	Diabetes_typeT2DM	Diabetes type: T2DM	OR	0.573 (0.127, 4.081)	0.509	0.572744	0.127099	4.08053	0.509019	372	30	TRUE
Cerebral infarction	Ordinal trend of serum 25(OH)D group	Logistic regression	Model 3	Dibetes_year	Diabetes duration	OR	1.032 (0.962, 1.103)	0.358	1.03237	0.961735	1.10332	0.357942	372	30	TRUE
Cerebral infarction	Ordinal trend of serum 25(OH)D group	Logistic regression	Model 3	HypertensionYes	Hypertension: Yes	OR	2.983 (1.255, 7.431)	0.015	2.98271	1.25512	7.43145	0.0151422	372	30	TRUE
Cerebral infarction	Ordinal trend of serum 25(OH)D group	Logistic regression	Model 3	NAFLDYes	NAFLD: Yes	OR	1.498 (0.574, 4.193)	0.421	1.49766	0.57433	4.19331	0.420997	372	30	TRUE

## Sheet: Fully adjusted Model 3
Outcome	Analysis	Regression_model	Adjustment_model	Term	Term_label	Estimate_type	Estimate_95CI	P_value	Estimate	Lower_95_CI	Upper_95_CI	P_value_numeric	N	Events	Converged	Note
log-transformed urinary microalbumin	Categorical serum 25(OH)D	Linear regression	Model 3	vitD_25OH_groupinsufficiency	Serum 25(OH)D group: insufficiency vs sufficient	β	-0.191 (-0.763, 0.381)	0.511	-0.191159	-0.763158	0.380839	0.511456	372
log-transformed urinary microalbumin	Categorical serum 25(OH)D	Linear regression	Model 3	vitD_25OH_groupdeficiency	Serum 25(OH)D group: deficiency vs sufficient	β	0.22 (-0.348, 0.789)	0.446	0.220318	-0.347942	0.788579	0.446285	372
log-transformed urinary microalbumin	Categorical serum 25(OH)D	Linear regression	Model 3	Age	Age	β	-0.002 (-0.016, 0.011)	0.719	-0.00242341	-0.0156671	0.0108203	0.719164	372
log-transformed urinary microalbumin	Categorical serum 25(OH)D	Linear regression	Model 3	Gendermale	Gender: male	β	0.707 (0.321, 1.093)	<0.001	0.706683	0.320768	1.0926	0.000361337	372
log-transformed urinary microalbumin	Categorical serum 25(OH)D	Linear regression	Model 3	BMI 24-27.9	BMI 24-27.9	β	-0.08 (-0.4, 0.241)	0.626	-0.0795012	-0.399621	0.240619	0.625565	372
log-transformed urinary microalbumin	Categorical serum 25(OH)D	Linear regression	Model 3	BMI >=28	BMI >=28	β	0.298 (-0.18, 0.777)	0.221	0.298463	-0.179951	0.776876	0.220673	372
log-transformed urinary microalbumin	Categorical serum 25(OH)D	Linear regression	Model 3	Smoking_new_newYes	Smoking history: Yes	β	-0.144 (-0.47, 0.181)	0.383	-0.144461	-0.469692	0.180771	0.382965	372
log-transformed urinary microalbumin	Categorical serum 25(OH)D	Linear regression	Model 3	Alcohol_new_newYes	Alcohol consumption: Yes	β	-0.125 (-0.461, 0.211)	0.465	-0.124905	-0.460842	0.211032	0.465133	372
log-transformed urinary microalbumin	Categorical serum 25(OH)D	Linear regression	Model 3	Diabetes_typeT2DM	Diabetes type: T2DM	β	0.553 (0.001, 1.104)	0.049	0.552939	0.00147829	1.1044	0.0493923	372
log-transformed urinary microalbumin	Categorical serum 25(OH)D	Linear regression	Model 3	Dibetes_year	Diabetes duration	β	0.043 (0.017, 0.07)	0.001	0.0434967	0.0173985	0.0695949	0.00114901	372
log-transformed urinary microalbumin	Categorical serum 25(OH)D	Linear regression	Model 3	HypertensionYes	Hypertension: Yes	β	0.335 (0.023, 0.648)	0.035	0.335496	0.0231582	0.647834	0.0353417	372
log-transformed urinary microalbumin	Categorical serum 25(OH)D	Linear regression	Model 3	NAFLDYes	NAFLD: Yes	β	0.015 (-0.313, 0.344)	0.927	0.0154045	-0.312918	0.343727	0.926535	372
log-transformed urinary microalbumin	Ordinal trend of serum 25(OH)D group	Linear regression	Model 3	vitD_25OH_group_num	Serum 25(OH)D group: _num vs sufficient	β	0.25 (0.02, 0.481)	0.034	0.250449	0.0195298	0.481367	0.0336091	372
log-transformed urinary microalbumin	Ordinal trend of serum 25(OH)D group	Linear regression	Model 3	Age	Age	β	-0.002 (-0.016, 0.011)	0.713	-0.00248099	-0.0157566	0.0107946	0.713446	372
log-transformed urinary microalbumin	Ordinal trend of serum 25(OH)D group	Linear regression	Model 3	Gendermale	Gender: male	β	0.698 (0.311, 1.084)	<0.001	0.697595	0.310896	1.08429	0.00044011	372
log-transformed urinary microalbumin	Ordinal trend of serum 25(OH)D group	Linear regression	Model 3	BMI 24-27.9	BMI 24-27.9	β	-0.073 (-0.394, 0.247)	0.653	-0.0734191	-0.394233	0.247394	0.65294	372
log-transformed urinary microalbumin	Ordinal trend of serum 25(OH)D group	Linear regression	Model 3	BMI >=28	BMI >=28	β	0.283 (-0.196, 0.762)	0.246	0.28313	-0.196095	0.762355	0.246059	372
log-transformed urinary microalbumin	Ordinal trend of serum 25(OH)D group	Linear regression	Model 3	Smoking_new_newYes	Smoking history: Yes	β	-0.127 (-0.453, 0.198)	0.442	-0.127308	-0.452689	0.198072	0.442137	372
log-transformed urinary microalbumin	Ordinal trend of serum 25(OH)D group	Linear regression	Model 3	Alcohol_new_newYes	Alcohol consumption: Yes	β	-0.133 (-0.47, 0.203)	0.436	-0.133332	-0.469933	0.203269	0.4365	372
log-transformed urinary microalbumin	Ordinal trend of serum 25(OH)D group	Linear regression	Model 3	Diabetes_typeT2DM	Diabetes type: T2DM	β	0.527 (-0.025, 1.079)	0.061	0.526748	-0.0251709	1.07867	0.0613421	372
log-transformed urinary microalbumin	Ordinal trend of serum 25(OH)D group	Linear regression	Model 3	Dibetes_year	Diabetes duration	β	0.043 (0.017, 0.069)	0.001	0.0431919	0.017033	0.0693507	0.00127545	372
log-transformed urinary microalbumin	Ordinal trend of serum 25(OH)D group	Linear regression	Model 3	HypertensionYes	Hypertension: Yes	β	0.349 (0.037, 0.662)	0.029	0.349347	0.036686	0.662007	0.0286339	372
log-transformed urinary microalbumin	Ordinal trend of serum 25(OH)D group	Linear regression	Model 3	NAFLDYes	NAFLD: Yes	β	0.012 (-0.317, 0.341)	0.943	0.0120519	-0.317041	0.341145	0.942627	372
Peripheral nerve damage	Categorical serum 25(OH)D	Logistic regression	Model 3	vitD_25OH_groupinsufficiency	Serum 25(OH)D group: insufficiency vs sufficient	OR	0.636 (0.24, 1.639)	0.352	0.636106	0.239636	1.63889	0.35235	372	221	TRUE
Peripheral nerve damage	Categorical serum 25(OH)D	Logistic regression	Model 3	vitD_25OH_groupdeficiency	Serum 25(OH)D group: deficiency vs sufficient	OR	2.554 (0.955, 6.728)	0.058	2.55424	0.955485	6.72752	0.057504	372	221	TRUE
Peripheral nerve damage	Categorical serum 25(OH)D	Logistic regression	Model 3	Age	Age	OR	1.05 (1.025, 1.077)	<0.001	1.05012	1.02511	1.07729	0.000108291	372	221	TRUE
Peripheral nerve damage	Categorical serum 25(OH)D	Logistic regression	Model 3	Gendermale	Gender: male	OR	1.478 (0.763, 2.896)	0.250	1.4777	0.763286	2.8957	0.249833	372	221	TRUE
Peripheral nerve damage	Categorical serum 25(OH)D	Logistic regression	Model 3	BMI 24-27.9	BMI 24-27.9	OR	0.808 (0.466, 1.4)	0.447	0.80814	0.466046	1.39984	0.446685	372	221	TRUE
Peripheral nerve damage	Categorical serum 25(OH)D	Logistic regression	Model 3	BMI >=28	BMI >=28	OR	1.697 (0.754, 3.912)	0.206	1.69745	0.754044	3.9115	0.206232	372	221	TRUE
Peripheral nerve damage	Categorical serum 25(OH)D	Logistic regression	Model 3	Smoking_new_newYes	Smoking history: Yes	OR	2.544 (1.455, 4.516)	0.001	2.54379	1.45549	4.51631	0.00119693	372	221	TRUE
Peripheral nerve damage	Categorical serum 25(OH)D	Logistic regression	Model 3	Alcohol_new_newYes	Alcohol consumption: Yes	OR	0.683 (0.382, 1.212)	0.194	0.682532	0.3816	1.21211	0.193996	372	221	TRUE
Peripheral nerve damage	Categorical serum 25(OH)D	Logistic regression	Model 3	Diabetes_typeT2DM	Diabetes type: T2DM	OR	1.313 (0.5, 3.379)	0.573	1.31338	0.500174	3.37904	0.573052	372	221	TRUE
Peripheral nerve damage	Categorical serum 25(OH)D	Logistic regression	Model 3	Dibetes_year	Diabetes duration	OR	1.072 (1.021, 1.128)	0.007	1.0715	1.02089	1.12806	0.00653901	372	221	TRUE
Peripheral nerve damage	Categorical serum 25(OH)D	Logistic regression	Model 3	HypertensionYes	Hypertension: Yes	OR	0.456 (0.262, 0.78)	0.005	0.455598	0.262235	0.780252	0.00461645	372	221	TRUE
Peripheral nerve damage	Categorical serum 25(OH)D	Logistic regression	Model 3	NAFLDYes	NAFLD: Yes	OR	1.08 (0.611, 1.913)	0.792	1.07954	0.610606	1.91307	0.79226	372	221	TRUE
Peripheral nerve damage	Ordinal trend of serum 25(OH)D group	Logistic regression	Model 3	vitD_25OH_group_num	Serum 25(OH)D group: _num vs sufficient	OR	2.411 (1.623, 3.64)	<0.001	2.41146	1.6234	3.6401	1.83455e-05	372	221	TRUE
Peripheral nerve damage	Ordinal trend of serum 25(OH)D group	Logistic regression	Model 3	Age	Age	OR	1.048 (1.024, 1.075)	<0.001	1.04834	1.02373	1.07503	0.000147984	372	221	TRUE
Peripheral nerve damage	Ordinal trend of serum 25(OH)D group	Logistic regression	Model 3	Gendermale	Gender: male	OR	1.413 (0.738, 2.736)	0.301	1.41259	0.737562	2.73622	0.300514	372	221	TRUE
Peripheral nerve damage	Ordinal trend of serum 25(OH)D group	Logistic regression	Model 3	BMI 24-27.9	BMI 24-27.9	OR	0.837 (0.487, 1.44)	0.519	0.836978	0.486678	1.4395	0.519136	372	221	TRUE
Peripheral nerve damage	Ordinal trend of serum 25(OH)D group	Logistic regression	Model 3	BMI >=28	BMI >=28	OR	1.616 (0.726, 3.678)	0.245	1.61597	0.726093	3.67777	0.244687	372	221	TRUE
Peripheral nerve damage	Ordinal trend of serum 25(OH)D group	Logistic regression	Model 3	Smoking_new_newYes	Smoking history: Yes	OR	2.624 (1.514, 4.624)	<0.001	2.62427	1.51376	4.6238	0.000687308	372	221	TRUE
Peripheral nerve damage	Ordinal trend of serum 25(OH)D group	Logistic regression	Model 3	Alcohol_new_newYes	Alcohol consumption: Yes	OR	0.673 (0.379, 1.185)	0.172	0.673003	0.379339	1.18544	0.171993	372	221	TRUE
Peripheral nerve damage	Ordinal trend of serum 25(OH)D group	Logistic regression	Model 3	Diabetes_typeT2DM	Diabetes type: T2DM	OR	1.219 (0.471, 3.082)	0.677	1.21927	0.470928	3.08228	0.676666	372	221	TRUE
Peripheral nerve damage	Ordinal trend of serum 25(OH)D group	Logistic regression	Model 3	Dibetes_year	Diabetes duration	OR	1.069 (1.018, 1.125)	0.009	1.06856	1.01848	1.1247	0.00861242	372	221	TRUE
Peripheral nerve damage	Ordinal trend of serum 25(OH)D group	Logistic regression	Model 3	HypertensionYes	Hypertension: Yes	OR	0.485 (0.283, 0.823)	0.008	0.485205	0.282593	0.822656	0.00783938	372	221	TRUE
Peripheral nerve damage	Ordinal trend of serum 25(OH)D group	Logistic regression	Model 3	NAFLDYes	NAFLD: Yes	OR	1.056 (0.601, 1.856)	0.850	1.05554	0.601258	1.8556	0.850482	372	221	TRUE
Carotid plaque	Categorical serum 25(OH)D	Logistic regression	Model 3	vitD_25OH_groupinsufficiency	Serum 25(OH)D group: insufficiency vs sufficient	OR	1.033 (0.411, 2.51)	0.943	1.03333	0.411322	2.51013	0.94282	372	267	TRUE
Carotid plaque	Categorical serum 25(OH)D	Logistic regression	Model 3	vitD_25OH_groupdeficiency	Serum 25(OH)D group: deficiency vs sufficient	OR	1.991 (0.785, 4.9)	0.137	1.99105	0.784598	4.89987	0.13697	372	267	TRUE
Carotid plaque	Categorical serum 25(OH)D	Logistic regression	Model 3	Age	Age	OR	1 (0.976, 1.024)	0.970	0.999549	0.976281	1.02358	0.970111	372	267	TRUE
Carotid plaque	Categorical serum 25(OH)D	Logistic regression	Model 3	Gendermale	Gender: male	OR	0.628 (0.309, 1.249)	0.190	0.627505	0.308577	1.24923	0.189783	372	267	TRUE
Carotid plaque	Categorical serum 25(OH)D	Logistic regression	Model 3	BMI 24-27.9	BMI 24-27.9	OR	1.202 (0.7, 2.071)	0.505	1.20234	0.700109	2.07136	0.50454	372	267	TRUE
Carotid plaque	Categorical serum 25(OH)D	Logistic regression	Model 3	BMI >=28	BMI >=28	OR	2.33 (0.951, 6.373)	0.078	2.33019	0.95064	6.37334	0.0777917	372	267	TRUE
Carotid plaque	Categorical serum 25(OH)D	Logistic regression	Model 3	Smoking_new_newYes	Smoking history: Yes	OR	0.85 (0.492, 1.462)	0.557	0.849739	0.492345	1.46213	0.556788	372	267	TRUE
Carotid plaque	Categorical serum 25(OH)D	Logistic regression	Model 3	Alcohol_new_newYes	Alcohol consumption: Yes	OR	1.437 (0.816, 2.574)	0.214	1.43732	0.816273	2.57445	0.214408	372	267	TRUE
Carotid plaque	Categorical serum 25(OH)D	Logistic regression	Model 3	Diabetes_typeT2DM	Diabetes type: T2DM	OR	0.348 (0.078, 1.092)	0.104	0.347607	0.0783226	1.09191	0.10425	372	267	TRUE
Carotid plaque	Categorical serum 25(OH)D	Logistic regression	Model 3	Dibetes_year	Diabetes duration	OR	0.997 (0.954, 1.043)	0.881	0.996602	0.953538	1.0431	0.881257	372	267	TRUE
Carotid plaque	Categorical serum 25(OH)D	Logistic regression	Model 3	HypertensionYes	Hypertension: Yes	OR	1.266 (0.738, 2.197)	0.395	1.26628	0.738187	2.19663	0.394848	372	267	TRUE
Carotid plaque	Categorical serum 25(OH)D	Logistic regression	Model 3	NAFLDYes	NAFLD: Yes	OR	0.878 (0.498, 1.528)	0.647	0.877536	0.498476	1.52841	0.646843	372	267	TRUE
Carotid plaque	Ordinal trend of serum 25(OH)D group	Logistic regression	Model 3	vitD_25OH_group_num	Serum 25(OH)D group: _num vs sufficient	OR	1.605 (1.096, 2.358)	0.015	1.60498	1.09615	2.3578	0.0151623	372	267	TRUE
Carotid plaque	Ordinal trend of serum 25(OH)D group	Logistic regression	Model 3	Age	Age	OR	1 (0.976, 1.024)	0.969	0.99954	0.976323	1.02351	0.96943	372	267	TRUE
Carotid plaque	Ordinal trend of serum 25(OH)D group	Logistic regression	Model 3	Gendermale	Gender: male	OR	0.622 (0.307, 1.236)	0.181	0.62234	0.306596	1.23641	0.180832	372	267	TRUE
Carotid plaque	Ordinal trend of serum 25(OH)D group	Logistic regression	Model 3	BMI 24-27.9	BMI 24-27.9	OR	1.215 (0.708, 2.093)	0.481	1.21492	0.70771	2.09254	0.480527	372	267	TRUE
Carotid plaque	Ordinal trend of serum 25(OH)D group	Logistic regression	Model 3	BMI >=28	BMI >=28	OR	2.284 (0.934, 6.236)	0.084	2.28421	0.934036	6.23646	0.0843642	372	267	TRUE
Carotid plaque	Ordinal trend of serum 25(OH)D group	Logistic regression	Model 3	Smoking_new_newYes	Smoking history: Yes	OR	0.865 (0.502, 1.487)	0.600	0.865217	0.502255	1.48653	0.600205	372	267	TRUE
Carotid plaque	Ordinal trend of serum 25(OH)D group	Logistic regression	Model 3	Alcohol_new_newYes	Alcohol consumption: Yes	OR	1.421 (0.808, 2.544)	0.229	1.4211	0.807509	2.54422	0.228677	372	267	TRUE
Carotid plaque	Ordinal trend of serum 25(OH)D group	Logistic regression	Model 3	Diabetes_typeT2DM	Diabetes type: T2DM	OR	0.335 (0.075, 1.049)	0.092	0.334618	0.0754326	1.04901	0.0920794	372	267	TRUE
Carotid plaque	Ordinal trend of serum 25(OH)D group	Logistic regression	Model 3	Dibetes_year	Diabetes duration	OR	0.996 (0.953, 1.043)	0.874	0.996405	0.953486	1.04273	0.874023	372	267	TRUE
Carotid plaque	Ordinal trend of serum 25(OH)D group	Logistic regression	Model 3	HypertensionYes	Hypertension: Yes	OR	1.285 (0.75, 2.227)	0.366	1.28474	0.749669	2.22715	0.365806	372	267	TRUE
Carotid plaque	Ordinal trend of serum 25(OH)D group	Logistic regression	Model 3	NAFLDYes	NAFLD: Yes	OR	0.877 (0.498, 1.527)	0.646	0.877185	0.498304	1.52727	0.645715	372	267	TRUE
Coronary heart disease	Categorical serum 25(OH)D	Logistic regression	Model 3	vitD_25OH_groupinsufficiency	Serum 25(OH)D group: insufficiency vs sufficient	OR	5339406.263 (0, Inf)	0.984	5.33941e+06	0	Inf	0.983853	372	40	TRUE	Interpret with caution because no events occurred in the vitamin D sufficient group; ordinary logistic regression may be affected by separation.
Coronary heart disease	Categorical serum 25(OH)D	Logistic regression	Model 3	vitD_25OH_groupdeficiency	Serum 25(OH)D group: deficiency vs sufficient	OR	8742459.061 (0, Inf)	0.983	8.74246e+06	0	Inf	0.983339	372	40	TRUE	Interpret with caution because no events occurred in the vitamin D sufficient group; ordinary logistic regression may be affected by separation.
Coronary heart disease	Categorical serum 25(OH)D	Logistic regression	Model 3	Age	Age	OR	1.011 (0.978, 1.045)	0.516	1.01094	0.978273	1.0447	0.516217	372	40	TRUE	Interpret with caution because no events occurred in the vitamin D sufficient group; ordinary logistic regression may be affected by separation.
Coronary heart disease	Categorical serum 25(OH)D	Logistic regression	Model 3	Gendermale	Gender: male	OR	0.737 (0.287, 1.893)	0.526	0.736725	0.286675	1.89331	0.52578	372	40	TRUE	Interpret with caution because no events occurred in the vitamin D sufficient group; ordinary logistic regression may be affected by separation.
Coronary heart disease	Categorical serum 25(OH)D	Logistic regression	Model 3	BMI 24-27.9	BMI 24-27.9	OR	0.921 (0.425, 1.997)	0.835	0.92103	0.424806	1.9969	0.834957	372	40	TRUE	Interpret with caution because no events occurred in the vitamin D sufficient group; ordinary logistic regression may be affected by separation.
Coronary heart disease	Categorical serum 25(OH)D	Logistic regression	Model 3	BMI >=28	BMI >=28	OR	0.196 (0.024, 1.586)	0.127	0.196277	0.0242889	1.5861	0.12669	372	40	TRUE	Interpret with caution because no events occurred in the vitamin D sufficient group; ordinary logistic regression may be affected by separation.
Coronary heart disease	Categorical serum 25(OH)D	Logistic regression	Model 3	Smoking_new_newYes	Smoking history: Yes	OR	1.704 (0.732, 3.969)	0.217	1.70414	0.731672	3.96913	0.216563	372	40	TRUE	Interpret with caution because no events occurred in the vitamin D sufficient group; ordinary logistic regression may be affected by separation.
Coronary heart disease	Categorical serum 25(OH)D	Logistic regression	Model 3	Alcohol_new_newYes	Alcohol consumption: Yes	OR	0.897 (0.376, 2.138)	0.806	0.896665	0.376128	2.13759	0.805623	372	40	TRUE	Interpret with caution because no events occurred in the vitamin D sufficient group; ordinary logistic regression may be affected by separation.
Coronary heart disease	Categorical serum 25(OH)D	Logistic regression	Model 3	Diabetes_typeT2DM	Diabetes type: T2DM	OR	1.774 (0.369, 8.54)	0.475	1.77408	0.368549	8.53992	0.474602	372	40	TRUE	Interpret with caution because no events occurred in the vitamin D sufficient group; ordinary logistic regression may be affected by separation.
Coronary heart disease	Categorical serum 25(OH)D	Logistic regression	Model 3	Dibetes_year	Diabetes duration	OR	0.992 (0.933, 1.056)	0.809	0.992382	0.932625	1.05597	0.809308	372	40	TRUE	Interpret with caution because no events occurred in the vitamin D sufficient group; ordinary logistic regression may be affected by separation.
Coronary heart disease	Categorical serum 25(OH)D	Logistic regression	Model 3	HypertensionYes	Hypertension: Yes	OR	1.436 (0.667, 3.093)	0.355	1.43603	0.66677	3.09279	0.355222	372	40	TRUE	Interpret with caution because no events occurred in the vitamin D sufficient group; ordinary logistic regression may be affected by separation.
Coronary heart disease	Categorical serum 25(OH)D	Logistic regression	Model 3	NAFLDYes	NAFLD: Yes	OR	0.451 (0.208, 0.978)	0.044	0.451241	0.208147	0.978245	0.0438335	372	40	TRUE	Interpret with caution because no events occurred in the vitamin D sufficient group; ordinary logistic regression may be affected by separation.
Coronary heart disease	Ordinal trend of serum 25(OH)D group	Logistic regression	Model 3	vitD_25OH_group_num	Serum 25(OH)D group: _num vs sufficient	OR	2.183 (1.159, 4.464)	0.022	2.1832	1.15888	4.46362	0.022129	372	40	TRUE
Coronary heart disease	Ordinal trend of serum 25(OH)D group	Logistic regression	Model 3	Age	Age	OR	1.01 (0.978, 1.044)	0.538	1.01036	0.977541	1.04413	0.538162	372	40	TRUE
Coronary heart disease	Ordinal trend of serum 25(OH)D group	Logistic regression	Model 3	Gendermale	Gender: male	OR	0.749 (0.288, 1.928)	0.548	0.749173	0.288313	1.92763	0.548227	372	40	TRUE
Coronary heart disease	Ordinal trend of serum 25(OH)D group	Logistic regression	Model 3	BMI 24-27.9	BMI 24-27.9	OR	0.924 (0.421, 2.013)	0.842	0.923945	0.420624	2.013	0.842085	372	40	TRUE
Coronary heart disease	Ordinal trend of serum 25(OH)D group	Logistic regression	Model 3	BMI >=28	BMI >=28	OR	0.201 (0.011, 1.098)	0.133	0.200876	0.010721	1.09833	0.133106	372	40	TRUE
Coronary heart disease	Ordinal trend of serum 25(OH)D group	Logistic regression	Model 3	Smoking_new_newYes	Smoking history: Yes	OR	1.654 (0.718, 3.908)	0.240	1.65415	0.718388	3.90801	0.240398	372	40	TRUE
Coronary heart disease	Ordinal trend of serum 25(OH)D group	Logistic regression	Model 3	Alcohol_new_newYes	Alcohol consumption: Yes	OR	0.906 (0.368, 2.12)	0.823	0.905948	0.368347	2.11976	0.823354	372	40	TRUE
Coronary heart disease	Ordinal trend of serum 25(OH)D group	Logistic regression	Model 3	Diabetes_typeT2DM	Diabetes type: T2DM	OR	1.867 (0.468, 12.599)	0.435	1.8673	0.46837	12.5994	0.435301	372	40	TRUE
Coronary heart disease	Ordinal trend of serum 25(OH)D group	Logistic regression	Model 3	Dibetes_year	Diabetes duration	OR	0.994 (0.932, 1.055)	0.850	0.994055	0.931607	1.05501	0.849965	372	40	TRUE
Coronary heart disease	Ordinal trend of serum 25(OH)D group	Logistic regression	Model 3	HypertensionYes	Hypertension: Yes	OR	1.382 (0.638, 2.966)	0.407	1.38189	0.63769	2.96579	0.406849	372	40	TRUE
Coronary heart disease	Ordinal trend of serum 25(OH)D group	Logistic regression	Model 3	NAFLDYes	NAFLD: Yes	OR	0.453 (0.206, 0.984)	0.046	0.453302	0.205965	0.984088	0.0461655	372	40	TRUE
Cerebral infarction	Categorical serum 25(OH)D	Logistic regression	Model 3	vitD_25OH_groupinsufficiency	Serum 25(OH)D group: insufficiency vs sufficient	OR	6568837.736 (0, Inf)	0.990	6.56884e+06	0	Inf	0.98988	372	30	TRUE	Interpret with caution because no events occurred in the vitamin D sufficient group; ordinary logistic regression may be affected by separation.
Cerebral infarction	Categorical serum 25(OH)D	Logistic regression	Model 3	vitD_25OH_groupdeficiency	Serum 25(OH)D group: deficiency vs sufficient	OR	17160941.222 (0, Inf)	0.989	1.71609e+07	0	Inf	0.98926	372	30	TRUE	Interpret with caution because no events occurred in the vitamin D sufficient group; ordinary logistic regression may be affected by separation.
Cerebral infarction	Categorical serum 25(OH)D	Logistic regression	Model 3	Age	Age	OR	1.023 (0.985, 1.062)	0.234	1.0229	0.985464	1.06176	0.233941	372	30	TRUE	Interpret with caution because no events occurred in the vitamin D sufficient group; ordinary logistic regression may be affected by separation.
Cerebral infarction	Categorical serum 25(OH)D	Logistic regression	Model 3	Gendermale	Gender: male	OR	0.878 (0.301, 2.566)	0.812	0.878257	0.300625	2.56577	0.812402	372	30	TRUE	Interpret with caution because no events occurred in the vitamin D sufficient group; ordinary logistic regression may be affected by separation.
Cerebral infarction	Categorical serum 25(OH)D	Logistic regression	Model 3	BMI 24-27.9	BMI 24-27.9	OR	1.291 (0.54, 3.086)	0.566	1.29101	0.540086	3.08601	0.565649	372	30	TRUE	Interpret with caution because no events occurred in the vitamin D sufficient group; ordinary logistic regression may be affected by separation.
Cerebral infarction	Categorical serum 25(OH)D	Logistic regression	Model 3	BMI >=28	BMI >=28	OR	0.228 (0.026, 1.987)	0.181	0.227854	0.0261264	1.98717	0.180732	372	30	TRUE	Interpret with caution because no events occurred in the vitamin D sufficient group; ordinary logistic regression may be affected by separation.
Cerebral infarction	Categorical serum 25(OH)D	Logistic regression	Model 3	Smoking_new_newYes	Smoking history: Yes	OR	1.332 (0.476, 3.732)	0.585	1.33243	0.475747	3.73174	0.584929	372	30	TRUE	Interpret with caution because no events occurred in the vitamin D sufficient group; ordinary logistic regression may be affected by separation.
Cerebral infarction	Categorical serum 25(OH)D	Logistic regression	Model 3	Alcohol_new_newYes	Alcohol consumption: Yes	OR	1.05 (0.376, 2.936)	0.926	1.05006	0.375518	2.93628	0.925819	372	30	TRUE	Interpret with caution because no events occurred in the vitamin D sufficient group; ordinary logistic regression may be affected by separation.
Cerebral infarction	Categorical serum 25(OH)D	Logistic regression	Model 3	Diabetes_typeT2DM	Diabetes type: T2DM	OR	0.563 (0.108, 2.947)	0.497	0.56339	0.107699	2.94719	0.496718	372	30	TRUE	Interpret with caution because no events occurred in the vitamin D sufficient group; ordinary logistic regression may be affected by separation.
Cerebral infarction	Categorical serum 25(OH)D	Logistic regression	Model 3	Dibetes_year	Diabetes duration	OR	1.032 (0.964, 1.106)	0.359	1.0325	0.964297	1.10552	0.359028	372	30	TRUE	Interpret with caution because no events occurred in the vitamin D sufficient group; ordinary logistic regression may be affected by separation.
Cerebral infarction	Categorical serum 25(OH)D	Logistic regression	Model 3	HypertensionYes	Hypertension: Yes	OR	3.002 (1.244, 7.242)	0.014	3.00189	1.24425	7.24238	0.0144334	372	30	TRUE	Interpret with caution because no events occurred in the vitamin D sufficient group; ordinary logistic regression may be affected by separation.
Cerebral infarction	Categorical serum 25(OH)D	Logistic regression	Model 3	NAFLDYes	NAFLD: Yes	OR	1.49 (0.559, 3.974)	0.425	1.49028	0.558913	3.97367	0.425262	372	30	TRUE	Interpret with caution because no events occurred in the vitamin D sufficient group; ordinary logistic regression may be affected by separation.
Cerebral infarction	Ordinal trend of serum 25(OH)D group	Logistic regression	Model 3	vitD_25OH_group_num	Serum 25(OH)D group: _num vs sufficient	OR	3.133 (1.394, 8.446)	0.012	3.13348	1.39364	8.44613	0.0115206	372	30	TRUE
Cerebral infarction	Ordinal trend of serum 25(OH)D group	Logistic regression	Model 3	Age	Age	OR	1.023 (0.985, 1.062)	0.240	1.02255	0.985262	1.06185	0.239689	372	30	TRUE
Cerebral infarction	Ordinal trend of serum 25(OH)D group	Logistic regression	Model 3	Gendermale	Gender: male	OR	0.888 (0.299, 2.612)	0.828	0.888123	0.298868	2.61194	0.82833	372	30	TRUE
Cerebral infarction	Ordinal trend of serum 25(OH)D group	Logistic regression	Model 3	BMI 24-27.9	BMI 24-27.9	OR	1.29 (0.539, 3.137)	0.568	1.28979	0.539093	3.13727	0.56832	372	30	TRUE
Cerebral infarction	Ordinal trend of serum 25(OH)D group	Logistic regression	Model 3	BMI >=28	BMI >=28	OR	0.229 (0.012, 1.392)	0.183	0.22923	0.0117652	1.39245	0.182799	372	30	TRUE
Cerebral infarction	Ordinal trend of serum 25(OH)D group	Logistic regression	Model 3	Smoking_new_newYes	Smoking history: Yes	OR	1.286 (0.461, 3.659)	0.631	1.28587	0.460527	3.65922	0.631122	372	30	TRUE
Cerebral infarction	Ordinal trend of serum 25(OH)D group	Logistic regression	Model 3	Alcohol_new_newYes	Alcohol consumption: Yes	OR	1.047 (0.361, 2.891)	0.930	1.04693	0.361385	2.89064	0.930352	372	30	TRUE
Cerebral infarction	Ordinal trend of serum 25(OH)D group	Logistic regression	Model 3	Diabetes_typeT2DM	Diabetes type: T2DM	OR	0.573 (0.127, 4.081)	0.509	0.572744	0.127099	4.08053	0.509019	372	30	TRUE
Cerebral infarction	Ordinal trend of serum 25(OH)D group	Logistic regression	Model 3	Dibetes_year	Diabetes duration	OR	1.032 (0.962, 1.103)	0.358	1.03237	0.961735	1.10332	0.357942	372	30	TRUE
Cerebral infarction	Ordinal trend of serum 25(OH)D group	Logistic regression	Model 3	HypertensionYes	Hypertension: Yes	OR	2.983 (1.255, 7.431)	0.015	2.98271	1.25512	7.43145	0.0151422	372	30	TRUE
Cerebral infarction	Ordinal trend of serum 25(OH)D group	Logistic regression	Model 3	NAFLDYes	NAFLD: Yes	OR	1.498 (0.574, 4.193)	0.421	1.49766	0.57433	4.19331	0.420997	372	30	TRUE
